# Supplementary material for: Characterization of Estrogen Receptors in Pancreatic Adenocarcinoma with Tertiary Lymphoid Structures
Source: Cancers (Basel). 2023 Jan 29;15(3):828. doi: 10.3390/cancers15030828 (PMC9913785; doi:10.3390/cancers15030828)
Supplement: Supplementary file 1 [file cancers-15-00828-s001.zip › Table S1.xlsx]

## Sheet: TCGA cohort
Table S1. (A) Significant differentially enriched pathways between TLS score-high and low group in the TCGA cohort
DATABASE	PATHWAY	SIZE	ES	NES	NOM p-val
REACTOME	REACTOME_ANTI_INFLAMMATORY_RESPONSE_FAVOURING_LEISHMANIA_PARASITE_INFECTION	166	0.51	2	<0.001
REACTOME	REACTOME_CA2_PATHWAY	62	0.51	1.79	<0.001
REACTOME	REACTOME_CD28_CO_STIMULATION	33	0.64	1.92	<0.001
REACTOME	REACTOME_CD28_DEPENDENT_PI3K_AKT_SIGNALING	22	0.73	2.04	<0.001
REACTOME	REACTOME_CDC42_GTPASE_CYCLE	154	0.48	1.73	<0.001
REACTOME	REACTOME_CELL_SURFACE_INTERACTIONS_AT_THE_VASCULAR_WALL	137	0.56	2.16	<0.001
REACTOME	REACTOME_CHEMOKINE_RECEPTORS_BIND_CHEMOKINES	57	0.73	2.1	<0.001
REACTOME	REACTOME_CLASS_A_1_RHODOPSIN_LIKE_RECEPTORS	328	0.51	2.08	<0.001
REACTOME	REACTOME_CONSTITUTIVE_SIGNALING_BY_ABERRANT_PI3K_IN_CANCER	78	0.54	2.01	<0.001
REACTOME	REACTOME_COSTIMULATION_BY_THE_CD28_FAMILY	67	0.74	2.2	<0.001
REACTOME	REACTOME_DAP12_INTERACTIONS	39	0.75	2.17	<0.001
REACTOME	REACTOME_DAP12_SIGNALING	29	0.76	2.17	<0.001
REACTOME	REACTOME_FCERI_MEDIATED_CA_2_MOBILIZATION	31	0.75	2.03	<0.001
REACTOME	REACTOME_FCERI_MEDIATED_MAPK_ACTIVATION	32	0.62	1.85	<0.001
REACTOME	REACTOME_FCGAMMA_RECEPTOR_FCGR_DEPENDENT_PHAGOCYTOSIS	86	0.57	1.89	<0.001
REACTOME	REACTOME_FCGR3A_MEDIATED_IL10_SYNTHESIS	38	0.67	1.96	<0.001
REACTOME	REACTOME_FLT3_SIGNALING	38	0.71	2.03	<0.001
REACTOME	REACTOME_G_ALPHA_I_SIGNALLING_EVENTS	313	0.48	2.02	<0.001
REACTOME	REACTOME_G_ALPHA_Q_SIGNALLING_EVENTS	215	0.43	1.79	<0.001
REACTOME	REACTOME_G_BETA_GAMMA_SIGNALLING_THROUGH_PI3KGAMMA	25	0.71	2.06	<0.001
REACTOME	REACTOME_G_PROTEIN_BETA_GAMMA_SIGNALLING	32	0.69	2.1	<0.001
REACTOME	REACTOME_GENERATION_OF_SECOND_MESSENGER_MOLECULES	32	0.85	2.02	<0.001
REACTOME	REACTOME_GPCR_LIGAND_BINDING	460	0.46	1.94	<0.001
REACTOME	REACTOME_GPVI_MEDIATED_ACTIVATION_CASCADE	35	0.71	2.04	<0.001
REACTOME	REACTOME_IMMUNOREGULATORY_INTERACTIONS_BETWEEN_A_LYMPHOID_AND_A_NON_LYMPHOID_CELL	127	0.79	2.27	<0.001
REACTOME	REACTOME_INACTIVATION_OF_CSF3_G_CSF_SIGNALING	25	0.68	1.95	<0.001
REACTOME	REACTOME_INTERFERON_GAMMA_SIGNALING	90	0.64	2.08	<0.001
REACTOME	REACTOME_INTERLEUKIN_10_SIGNALING	45	0.81	2.26	<0.001
REACTOME	REACTOME_INTERLEUKIN_2_FAMILY_SIGNALING	44	0.78	2.23	<0.001
REACTOME	REACTOME_INTERLEUKIN_20_FAMILY_SIGNALING	26	0.7	2.03	<0.001
REACTOME	REACTOME_INTERLEUKIN_3_INTERLEUKIN_5_AND_GM_CSF_SIGNALING	48	0.71	2.1	<0.001
REACTOME	REACTOME_INTERLEUKIN_4_AND_INTERLEUKIN_13_SIGNALING	108	0.59	2.1	<0.001
REACTOME	REACTOME_INTERLEUKIN_7_SIGNALING	23	0.67	1.98	<0.001
REACTOME	REACTOME_INTERLEUKIN_RECEPTOR_SHC_SIGNALING	27	0.77	2.1	<0.001
REACTOME	REACTOME_LEISHMANIA_INFECTION	251	0.51	2.13	<0.001
REACTOME	REACTOME_NEGATIVE_REGULATION_OF_FLT3	15	0.76	1.98	<0.001
REACTOME	REACTOME_NEGATIVE_REGULATION_OF_THE_PI3K_AKT_NETWORK	113	0.48	1.82	<0.001
REACTOME	REACTOME_NUCLEOTIDE_BINDING_DOMAIN_LEUCINE_RICH_REPEAT_CONTAINING_RECEPTOR_NLR_SIGNALING_PATHWAYS	56	0.59	1.9	<0.001
REACTOME	REACTOME_NUCLEOTIDE_LIKE_PURINERGIC_RECEPTORS	15	0.7	1.91	<0.001
REACTOME	REACTOME_PARASITE_INFECTION	59	0.59	1.86	<0.001
REACTOME	REACTOME_PD_1_SIGNALING	21	0.9	1.94	<0.001
REACTOME	REACTOME_PEPTIDE_LIGAND_BINDING_RECEPTORS	196	0.52	2.03	<0.001
REACTOME	REACTOME_PLATELET_ACTIVATION_SIGNALING_AND_AGGREGATION	259	0.49	1.99	<0.001
REACTOME	REACTOME_PURINERGIC_SIGNALING_IN_LEISHMANIASIS_INFECTION	26	0.76	2.2	<0.001
REACTOME	REACTOME_REGULATION_OF_SIGNALING_BY_CBL	22	0.76	1.97	<0.001
REACTOME	REACTOME_ROLE_OF_LAT2_NTAL_LAB_ON_CALCIUM_MOBILIZATION	16	0.78	1.94	<0.001
REACTOME	REACTOME_ROLE_OF_PHOSPHOLIPIDS_IN_PHAGOCYTOSIS	25	0.7	2.05	<0.001
REACTOME	REACTOME_SIGNAL_REGULATORY_PROTEIN_FAMILY_INTERACTIONS	16	0.71	1.91	<0.001
REACTOME	REACTOME_SIGNALING_BY_ERYTHROPOIETIN	25	0.73	2.02	<0.001
REACTOME	REACTOME_SIGNALING_BY_INTERLEUKINS	456	0.56	2.18	<0.001
REACTOME	REACTOME_SIGNALING_BY_SCF_KIT	43	0.62	1.94	<0.001
REACTOME	REACTOME_TCR_SIGNALING	117	0.63	2	<0.001
REACTOME	REACTOME_TNFS_BIND_THEIR_PHYSIOLOGICAL_RECEPTORS	28	0.75	2.16	<0.001
REACTOME	REACTOME_TOLL_LIKE_RECEPTOR_9_TLR9_CASCADE	106	0.52	1.76	<0.001
REACTOME	REACTOME_TOLL_LIKE_RECEPTOR_CASCADES	166	0.53	1.98	<0.001
REACTOME	REACTOME_TOLL_LIKE_RECEPTOR_TLR1_TLR2_CASCADE	115	0.51	1.85	<0.001
REACTOME	REACTOME_ANTIGEN_ACTIVATES_B_CELL_RECEPTOR_BCR_LEADING_TO_GENERATION_OF_SECOND_MESSENGERS	30	0.75	1.88	0.002
REACTOME	REACTOME_BETA_DEFENSINS	31	0.6	2.12	0.002
REACTOME	REACTOME_CASPASE_ACTIVATION_VIA_EXTRINSIC_APOPTOTIC_SIGNALLING_PATHWAY	26	0.63	1.88	0.002
REACTOME	REACTOME_DISEASES_OF_IMMUNE_SYSTEM	31	0.61	1.85	0.002
REACTOME	REACTOME_FC_EPSILON_RECEPTOR_FCERI_SIGNALING	131	0.55	1.86	0.002
REACTOME	REACTOME_G_BETA_GAMMA_SIGNALLING_THROUGH_CDC42	20	0.63	1.85	0.002
REACTOME	REACTOME_INFLAMMASOMES	21	0.75	2.07	0.002
REACTOME	REACTOME_INTERLEUKIN_12_FAMILY_SIGNALING	56	0.61	2	0.002
REACTOME	REACTOME_IRAK4_DEFICIENCY_TLR2_4	18	0.72	1.95	0.002
REACTOME	REACTOME_MHC_CLASS_II_ANTIGEN_PRESENTATION	123	0.5	1.82	0.002
REACTOME	REACTOME_NEUTROPHIL_DEGRANULATION	473	0.48	1.86	0.002
REACTOME	REACTOME_OTHER_INTERLEUKIN_SIGNALING	24	0.57	1.76	0.002
REACTOME	REACTOME_PI3K_AKT_SIGNALING_IN_CANCER	105	0.49	1.88	0.002
REACTOME	REACTOME_PROSTACYCLIN_SIGNALLING_THROUGH_PROSTACYCLIN_RECEPTOR	19	0.65	1.85	0.002
REACTOME	REACTOME_RAC1_GTPASE_CYCLE	183	0.49	1.74	0.002
REACTOME	REACTOME_SIGNALING_BY_CSF3_G_CSF	30	0.64	1.88	0.002
REACTOME	REACTOME_SIGNALING_BY_KIT_IN_DISEASE	20	0.69	1.85	0.002
REACTOME	REACTOME_THROMBIN_SIGNALLING_THROUGH_PROTEINASE_ACTIVATED_RECEPTORS_PARS	32	0.55	1.73	0.002
REACTOME	REACTOME_TIE2_SIGNALING	18	0.62	1.81	0.002
REACTOME	REACTOME_COMPLEMENT_CASCADE	57	0.61	2.01	0.004
REACTOME	REACTOME_DEFENSINS	39	0.57	1.93	0.004
REACTOME	REACTOME_G_ALPHA_Z_SIGNALLING_EVENTS	48	0.53	1.77	0.004
REACTOME	REACTOME_IL_6_TYPE_CYTOKINE_RECEPTOR_LIGAND_INTERACTIONS	17	0.63	1.78	0.004
REACTOME	REACTOME_INTERFERON_SIGNALING	198	0.54	1.88	0.004
REACTOME	REACTOME_MYOGENESIS	29	0.53	1.7	0.004
REACTOME	REACTOME_OVARIAN_TUMOR_DOMAIN_PROTEASES	39	0.54	1.69	0.004
REACTOME	REACTOME_SIGNALING_BY_FLT3_ITD_AND_TKD_MUTANTS	16	0.67	1.72	0.004
REACTOME	REACTOME_SIGNALING_BY_THE_B_CELL_RECEPTOR_BCR	110	0.58	1.87	0.004
REACTOME	REACTOME_TAK1_DEPENDENT_IKK_AND_NF_KAPPA_B_ACTIVATION	44	0.56	1.77	0.004
REACTOME	REACTOME_INITIAL_TRIGGERING_OF_COMPLEMENT	22	0.77	2.08	0.006
REACTOME	REACTOME_INTERLEUKIN_12_SIGNALING	46	0.57	1.83	0.006
REACTOME	REACTOME_INTERLEUKIN_6_FAMILY_SIGNALING	24	0.65	1.87	0.006
REACTOME	REACTOME_MAPK_FAMILY_SIGNALING_CASCADES	323	0.38	1.59	0.006
REACTOME	REACTOME_MYD88_INDEPENDENT_TLR4_CASCADE	108	0.5	1.7	0.006
REACTOME	REACTOME_NITRIC_OXIDE_STIMULATES_GUANYLATE_CYCLASE	21	0.67	1.78	0.006
REACTOME	REACTOME_REGULATION_OF_KIT_SIGNALING	16	0.65	1.65	0.006
REACTOME	REACTOME_REGULATION_OF_TLR_BY_ENDOGENOUS_LIGAND	21	0.67	1.89	0.006
REACTOME	REACTOME_SIGNALING_BY_PDGFR_IN_DISEASE	20	0.65	1.71	0.006
REACTOME	REACTOME_THE_NLRP3_INFLAMMASOME	16	0.72	1.89	0.006
REACTOME	REACTOME_TRANSCRIPTIONAL_REGULATION_BY_RUNX1	178	0.45	1.67	0.006
REACTOME	REACTOME_ADP_SIGNALLING_THROUGH_P2Y_PURINOCEPTOR_12	22	0.6	1.74	0.008
REACTOME	REACTOME_BINDING_AND_UPTAKE_OF_LIGANDS_BY_SCAVENGER_RECEPTORS	42	0.6	1.83	0.008
REACTOME	REACTOME_CASPASE_ACTIVATION_VIA_DEATH_RECEPTORS_IN_THE_PRESENCE_OF_LIGAND	16	0.69	1.72	0.008
REACTOME	REACTOME_DOWNSTREAM_SIGNAL_TRANSDUCTION	29	0.57	1.66	0.008
REACTOME	REACTOME_PRESYNAPTIC_FUNCTION_OF_KAINATE_RECEPTORS	21	0.56	1.68	0.008
REACTOME	REACTOME_RESPONSE_TO_ELEVATED_PLATELET_CYTOSOLIC_CA2	131	0.44	1.73	0.008
REACTOME	REACTOME_THROMBOXANE_SIGNALLING_THROUGH_TP_RECEPTOR	24	0.53	1.64	0.008
REACTOME	REACTOME_TRAF6_MEDIATED_NF_KB_ACTIVATION	25	0.57	1.68	0.008
REACTOME	REACTOME_TRANSCRIPTIONAL_REGULATION_OF_GRANULOPOIESIS	30	0.59	1.73	0.008
REACTOME	REACTOME_FLT3_SIGNALING_IN_DISEASE	28	0.59	1.74	0.01
REACTOME	REACTOME_MAP3K8_TPL2_DEPENDENT_MAPK1_3_ACTIVATION	16	0.65	1.71	0.01
REACTOME	REACTOME_POTENTIAL_THERAPEUTICS_FOR_SARS	98	0.47	1.68	0.01
REACTOME	REACTOME_SIGNALING_BY_CYTOSOLIC_FGFR1_FUSION_MUTANTS	17	0.66	1.65	0.01
REACTOME	REACTOME_TNF_RECEPTOR_SUPERFAMILY_TNFSF_MEMBERS_MEDIATING_NON_CANONICAL_NF_KB_PATHWAY	17	0.71	1.85	0.01
REACTOME	REACTOME_WNT5A_DEPENDENT_INTERNALIZATION_OF_FZD4	15	0.61	1.72	0.01
REACTOME	REACTOME_C_TYPE_LECTIN_RECEPTORS_CLRS	140	0.48	1.72	0.012
REACTOME	REACTOME_EICOSANOID_LIGAND_BINDING_RECEPTORS	15	0.7	1.78	0.012
REACTOME	REACTOME_GROWTH_HORMONE_RECEPTOR_SIGNALING	24	0.59	1.76	0.012
REACTOME	REACTOME_INTRACELLULAR_SIGNALING_BY_SECOND_MESSENGERS	307	0.38	1.57	0.012
REACTOME	REACTOME_OTHER_SEMAPHORIN_INTERACTIONS	19	0.64	1.78	0.012
REACTOME	REACTOME_SIGNALING_BY_VEGF	106	0.46	1.62	0.012
REACTOME	REACTOME_CD209_DC_SIGN_SIGNALING	21	0.58	1.66	0.014
REACTOME	REACTOME_IKK_COMPLEX_RECRUITMENT_MEDIATED_BY_RIP1	23	0.57	1.63	0.014
REACTOME	REACTOME_INTERLEUKIN_1_FAMILY_SIGNALING	152	0.49	1.75	0.014
REACTOME	REACTOME_METABOLISM_OF_ANGIOTENSINOGEN_TO_ANGIOTENSINS	17	0.68	1.75	0.014
REACTOME	REACTOME_PLATELET_HOMEOSTASIS	85	0.46	1.64	0.014
REACTOME	REACTOME_TRAF6_MEDIATED_INDUCTION_OF_TAK1_COMPLEX_WITHIN_TLR4_COMPLEX	16	0.6	1.68	0.014
REACTOME	REACTOME_AQUAPORIN_MEDIATED_TRANSPORT	52	0.46	1.64	0.016
REACTOME	REACTOME_CARGO_RECOGNITION_FOR_CLATHRIN_MEDIATED_ENDOCYTOSIS	105	0.41	1.54	0.016
REACTOME	REACTOME_RHO_GTPASES_ACTIVATE_NADPH_OXIDASES	24	0.54	1.69	0.016
REACTOME	REACTOME_TNFR2_NON_CANONICAL_NF_KB_PATHWAY	100	0.55	1.84	0.016
REACTOME	REACTOME_ADORA2B_MEDIATED_ANTI_INFLAMMATORY_CYTOKINES_PRODUCTION	133	0.41	1.54	0.017
REACTOME	REACTOME_G_ALPHA_S_SIGNALLING_EVENTS	156	0.41	1.6	0.017
REACTOME	REACTOME_SIGNALING_BY_NTRK3_TRKC	17	0.58	1.62	0.018
REACTOME	REACTOME_DDX58_IFIH1_MEDIATED_INDUCTION_OF_INTERFERON_ALPHA_BETA	81	0.45	1.6	0.019
REACTOME	REACTOME_DECTIN_2_FAMILY	26	0.59	1.72	0.019
REACTOME	REACTOME_NOD1_2_SIGNALING_PATHWAY	36	0.54	1.67	0.019
REACTOME	REACTOME_NR1H3_NR1H2_REGULATE_GENE_EXPRESSION_LINKED_TO_CHOLESTEROL_TRANSPORT_AND_EFFLUX	37	0.51	1.61	0.019
REACTOME	REACTOME_O_GLYCOSYLATION_OF_TSR_DOMAIN_CONTAINING_PROTEINS	38	0.59	1.74	0.019
REACTOME	REACTOME_SIGNAL_AMPLIFICATION	33	0.5	1.6	0.019
REACTOME	REACTOME_SYNAPTIC_ADHESION_LIKE_MOLECULES	21	-0.55	-1.6	0.02
REACTOME	REACTOME_ACTIVATION_OF_IRF3_IRF7_MEDIATED_BY_TBK1_IKK_EPSILON	17	0.56	1.61	0.021
REACTOME	REACTOME_RAC2_GTPASE_CYCLE	87	0.47	1.59	0.021
REACTOME	REACTOME_RET_SIGNALING	40	0.47	1.59	0.021
REACTOME	REACTOME_ACTIVATED_TAK1_MEDIATES_P38_MAPK_ACTIVATION	23	0.58	1.66	0.022
REACTOME	REACTOME_G_PROTEIN_ACTIVATION	24	0.53	1.61	0.022
REACTOME	REACTOME_THE_ROLE_OF_NEF_IN_HIV_1_REPLICATION_AND_DISEASE_PATHOGENESIS	28	0.62	1.78	0.022
REACTOME	REACTOME_CLASS_I_MHC_MEDIATED_ANTIGEN_PROCESSING_PRESENTATION	380	0.41	1.57	0.024
REACTOME	REACTOME_NEGATIVE_REGULATORS_OF_DDX58_IFIH1_SIGNALING	35	0.54	1.6	0.024
REACTOME	REACTOME_SIGNALING_BY_ALK	27	0.5	1.56	0.026
REACTOME	REACTOME_SIGNALING_BY_TYPE_1_INSULIN_LIKE_GROWTH_FACTOR_1_RECEPTOR_IGF1R	54	0.41	1.53	0.026
REACTOME	REACTOME_FOXO_MEDIATED_TRANSCRIPTION_OF_CELL_DEATH_GENES	16	0.58	1.62	0.027
REACTOME	REACTOME_SARS_COV_2_ACTIVATES_MODULATES_INNATE_AND_ADAPTIVE_IMMUNE_RESPONSES	123	0.47	1.66	0.027
REACTOME	REACTOME_BETA_CATENIN_INDEPENDENT_WNT_SIGNALING	146	0.42	1.56	0.028
REACTOME	REACTOME_FOXO_MEDIATED_TRANSCRIPTION	65	0.44	1.54	0.028
REACTOME	REACTOME_ROS_AND_RNS_PRODUCTION_IN_PHAGOCYTES	36	0.51	1.63	0.028
REACTOME	REACTOME_CHAPERONE_MEDIATED_AUTOPHAGY	22	0.55	1.64	0.029
REACTOME	REACTOME_CTLA4_INHIBITORY_SIGNALING	21	0.6	1.6	0.029
REACTOME	REACTOME_RHO_GTPASES_ACTIVATE_WASPS_AND_WAVES	36	0.55	1.62	0.029
REACTOME	REACTOME_VASOPRESSIN_REGULATES_RENAL_WATER_HOMEOSTASIS_VIA_AQUAPORINS	43	0.47	1.56	0.029
REACTOME	REACTOME_ANTIGEN_PROCESSING_CROSS_PRESENTATION	105	0.54	1.72	0.03
REACTOME	REACTOME_EXTRA_NUCLEAR_ESTROGEN_SIGNALING	75	0.43	1.54	0.03
REACTOME	REACTOME_MOLECULES_ASSOCIATED_WITH_ELASTIC_FIBRES	37	0.62	1.71	0.03
REACTOME	REACTOME_ELASTIC_FIBRE_FORMATION	44	0.61	1.74	0.033
REACTOME	REACTOME_INTERLEUKIN_37_SIGNALING	21	0.57	1.59	0.034
REACTOME	REACTOME_RHO_GTPASE_CYCLE	448	0.41	1.54	0.034
REACTOME	REACTOME_NOTCH3_INTRACELLULAR_DOMAIN_REGULATES_TRANSCRIPTION	25	0.51	1.57	0.036
REACTOME	REACTOME_SCAVENGING_BY_CLASS_A_RECEPTORS	19	0.68	1.71	0.036
REACTOME	REACTOME_CGMP_EFFECTS	15	0.63	1.61	0.037
REACTOME	REACTOME_SIALIC_ACID_METABOLISM	33	0.46	1.5	0.037
REACTOME	REACTOME_CLEC7A_DECTIN_1_SIGNALING	100	0.49	1.61	0.041
REACTOME	REACTOME_RAC3_GTPASE_CYCLE	93	0.45	1.54	0.042
REACTOME	REACTOME_INTERLEUKIN_1_SIGNALING	114	0.48	1.62	0.043
REACTOME	REACTOME_JNK_C_JUN_KINASES_PHOSPHORYLATION_AND_ACTIVATION_MEDIATED_BY_ACTIVATED_HUMAN_TAK1	22	0.54	1.57	0.044
REACTOME	REACTOME_UB_SPECIFIC_PROCESSING_PROTEASES	166	0.44	1.55	0.044
REACTOME	REACTOME_DEUBIQUITINATION	244	0.43	1.53	0.045
REACTOME	REACTOME_FCERI_MEDIATED_NF_KB_ACTIVATION	81	0.51	1.62	0.045
REACTOME	REACTOME_DOWNSTREAM_SIGNALING_EVENTS_OF_B_CELL_RECEPTOR_BCR	81	0.51	1.6	0.046
REACTOME	REACTOME_SIGNALING_BY_FGFR1_IN_DISEASE	37	0.49	1.54	0.046
REACTOME	REACTOME_CLATHRIN_MEDIATED_ENDOCYTOSIS	145	0.38	1.45	0.047
REACTOME	REACTOME_CONSTITUTIVE_SIGNALING_BY_EGFRVIII	15	0.6	1.6	0.047
REACTOME	REACTOME_G_ALPHA_12_13_SIGNALLING_EVENTS	80	0.41	1.47	0.048
REACTOME	REACTOME_OPIOID_SIGNALLING	90	0.41	1.47	0.049
KEGG	KEGG_ACUTE_MYELOID_LEUKEMIA	57	0.6	1.93	<0.001
KEGG	KEGG_ALLOGRAFT_REJECTION	35	0.86	2.14	<0.001
KEGG	KEGG_ANTIGEN_PROCESSING_AND_PRESENTATION	79	0.72	2.35	<0.001
KEGG	KEGG_APOPTOSIS	87	0.57	1.95	<0.001
KEGG	KEGG_ASTHMA	28	0.83	2.19	<0.001
KEGG	KEGG_AUTOIMMUNE_THYROID_DISEASE	49	0.8	2.39	<0.001
KEGG	KEGG_B_CELL_RECEPTOR_SIGNALING_PATHWAY	75	0.66	2.04	<0.001
KEGG	KEGG_CELL_ADHESION_MOLECULES_CAMS	130	0.69	2.39	<0.001
KEGG	KEGG_CHEMOKINE_SIGNALING_PATHWAY	187	0.63	2.29	<0.001
KEGG	KEGG_CYTOKINE_CYTOKINE_RECEPTOR_INTERACTION	261	0.65	2.44	<0.001
KEGG	KEGG_CYTOSOLIC_DNA_SENSING_PATHWAY	52	0.54	1.93	<0.001
KEGG	KEGG_FC_EPSILON_RI_SIGNALING_PATHWAY	79	0.55	2	<0.001
KEGG	KEGG_FC_GAMMA_R_MEDIATED_PHAGOCYTOSIS	95	0.54	1.9	<0.001
KEGG	KEGG_GLYCOSPHINGOLIPID_BIOSYNTHESIS_GANGLIO_SERIES	15	0.67	1.77	<0.001
KEGG	KEGG_GRAFT_VERSUS_HOST_DISEASE	37	0.86	2.11	<0.001
KEGG	KEGG_HEMATOPOIETIC_CELL_LINEAGE	84	0.77	2.33	<0.001
KEGG	KEGG_INTESTINAL_IMMUNE_NETWORK_FOR_IGA_PRODUCTION	46	0.85	2.25	<0.001
KEGG	KEGG_JAK_STAT_SIGNALING_PATHWAY	154	0.58	2.21	<0.001
KEGG	KEGG_LEISHMANIA_INFECTION	69	0.77	2.34	<0.001
KEGG	KEGG_LEUKOCYTE_TRANSENDOTHELIAL_MIGRATION	115	0.55	1.99	<0.001
KEGG	KEGG_NATURAL_KILLER_CELL_MEDIATED_CYTOTOXICITY	130	0.66	2.38	<0.001
KEGG	KEGG_NOD_LIKE_RECEPTOR_SIGNALING_PATHWAY	62	0.59	1.97	<0.001
KEGG	KEGG_PRIMARY_IMMUNODEFICIENCY	35	0.82	1.97	<0.001
KEGG	KEGG_PRION_DISEASES	35	0.58	1.94	<0.001
KEGG	KEGG_SYSTEMIC_LUPUS_ERYTHEMATOSUS	54	0.81	2.34	<0.001
KEGG	KEGG_T_CELL_RECEPTOR_SIGNALING_PATHWAY	108	0.63	2.05	<0.001
KEGG	KEGG_TOLL_LIKE_RECEPTOR_SIGNALING_PATHWAY	101	0.62	2.27	<0.001
KEGG	KEGG_TYPE_I_DIABETES_MELLITUS	41	0.78	2.16	<0.001
KEGG	KEGG_VASCULAR_SMOOTH_MUSCLE_CONTRACTION	114	0.46	1.77	<0.001
KEGG	KEGG_VIRAL_MYOCARDITIS	68	0.67	2.16	<0.001
KEGG	KEGG_NEUROTROPHIN_SIGNALING_PATHWAY	126	0.5	1.78	0.002
KEGG	KEGG_ALDOSTERONE_REGULATED_SODIUM_REABSORPTION	42	0.49	1.8	0.004
KEGG	KEGG_NON_SMALL_CELL_LUNG_CANCER	54	0.52	1.71	0.004
KEGG	KEGG_PROSTATE_CANCER	89	0.5	1.7	0.004
KEGG	KEGG_MAPK_SIGNALING_PATHWAY	267	0.39	1.64	0.006
KEGG	KEGG_COLORECTAL_CANCER	62	0.51	1.69	0.008
KEGG	KEGG_NEUROACTIVE_LIGAND_RECEPTOR_INTERACTION	271	0.4	1.54	0.008
KEGG	KEGG_RIG_I_LIKE_RECEPTOR_SIGNALING_PATHWAY	69	0.44	1.64	0.009
KEGG	KEGG_GLIOMA	65	0.49	1.73	0.01
KEGG	KEGG_PATHWAYS_IN_CANCER	325	0.41	1.62	0.01
KEGG	KEGG_TRYPTOPHAN_METABOLISM	39	0.49	1.7	0.01
KEGG	KEGG_VEGF_SIGNALING_PATHWAY	76	0.43	1.66	0.011
KEGG	KEGG_REGULATION_OF_ACTIN_CYTOSKELETON	212	0.42	1.66	0.012
KEGG	KEGG_ADIPOCYTOKINE_SIGNALING_PATHWAY	66	0.43	1.57	0.014
KEGG	KEGG_COMPLEMENT_AND_COAGULATION_CASCADES	69	0.51	1.79	0.014
KEGG	KEGG_MELANOMA	71	0.42	1.6	0.014
KEGG	KEGG_TGF_BETA_SIGNALING_PATHWAY	85	0.49	1.66	0.018
KEGG	KEGG_GAP_JUNCTION	89	0.4	1.56	0.02
KEGG	KEGG_SMALL_CELL_LUNG_CANCER	84	0.47	1.62	0.021
KEGG	KEGG_RENAL_CELL_CARCINOMA	70	0.47	1.58	0.026
KEGG	KEGG_PANCREATIC_CANCER	70	0.48	1.62	0.027
KEGG	KEGG_CHRONIC_MYELOID_LEUKEMIA	73	0.48	1.57	0.028
KEGG	KEGG_PHOSPHATIDYLINOSITOL_SIGNALING_SYSTEM	76	0.45	1.58	0.032
KEGG	KEGG_FOCAL_ADHESION	199	0.44	1.62	0.037
KEGG	KEGG_CALCIUM_SIGNALING_PATHWAY	177	0.36	1.43	0.038
KEGG	KEGG_EPITHELIAL_CELL_SIGNALING_IN_HELICOBACTER_PYLORI_INFECTION	68	0.42	1.47	0.044
KEGG	KEGG_LONG_TERM_DEPRESSION	70	0.37	1.43	0.047
KEGG	KEGG_LYSOSOME	121	0.45	1.56	0.048
BIOCARTA	BIOCARTA_CCR5_PATHWAY	17	0.73	1.87	<0.001
BIOCARTA	BIOCARTA_CD40_PATHWAY	15	0.75	1.83	<0.001
BIOCARTA	BIOCARTA_CSK_PATHWAY	20	0.8	1.93	<0.001
BIOCARTA	BIOCARTA_CTCF_PATHWAY	24	0.7	1.91	<0.001
BIOCARTA	BIOCARTA_CTLA4_PATHWAY	20	0.87	1.82	<0.001
BIOCARTA	BIOCARTA_DC_PATHWAY	17	0.81	2.14	<0.001
BIOCARTA	BIOCARTA_FCER1_PATHWAY	39	0.63	1.84	<0.001
BIOCARTA	BIOCARTA_GRANULOCYTES_PATHWAY	15	0.85	2.01	<0.001
BIOCARTA	BIOCARTA_HDAC_PATHWAY	25	0.64	1.84	<0.001
BIOCARTA	BIOCARTA_IL12_PATHWAY	19	0.82	2.01	<0.001
BIOCARTA	BIOCARTA_IL17_PATHWAY	15	0.83	1.91	<0.001
BIOCARTA	BIOCARTA_IL2RB_PATHWAY	37	0.7	2.03	<0.001
BIOCARTA	BIOCARTA_IL7_PATHWAY	16	0.8	1.82	<0.001
BIOCARTA	BIOCARTA_INFLAM_PATHWAY	27	0.71	2.07	<0.001
BIOCARTA	BIOCARTA_LAIR_PATHWAY	17	0.76	1.97	<0.001
BIOCARTA	BIOCARTA_NFKB_PATHWAY	21	0.73	1.91	<0.001
BIOCARTA	BIOCARTA_NKT_PATHWAY	26	0.85	2.15	<0.001
BIOCARTA	BIOCARTA_NO2IL12_PATHWAY	15	0.9	1.87	<0.001
BIOCARTA	BIOCARTA_PDGF_PATHWAY	28	0.64	1.8	<0.001
BIOCARTA	BIOCARTA_STATHMIN_PATHWAY	20	0.68	1.89	<0.001
BIOCARTA	BIOCARTA_TCR_PATHWAY	44	0.7	1.98	<0.001
BIOCARTA	BIOCARTA_TH1TH2_PATHWAY	21	0.85	2.17	<0.001
BIOCARTA	BIOCARTA_TOB1_PATHWAY	19	0.77	2.03	<0.001
BIOCARTA	BIOCARTA_TPO_PATHWAY	24	0.64	1.83	<0.001
BIOCARTA	BIOCARTA_BCR_PATHWAY	33	0.64	1.87	0.002
BIOCARTA	BIOCARTA_GCR_PATHWAY	17	0.63	1.72	0.002
BIOCARTA	BIOCARTA_NFAT_PATHWAY	51	0.51	1.72	0.002
BIOCARTA	BIOCARTA_NKCELLS_PATHWAY	20	0.67	1.8	0.002
BIOCARTA	BIOCARTA_P38MAPK_PATHWAY	36	0.57	1.79	0.002
BIOCARTA	BIOCARTA_PGC1A_PATHWAY	15	0.63	1.76	0.002
BIOCARTA	BIOCARTA_TALL1_PATHWAY	15	0.7	1.73	0.002
BIOCARTA	BIOCARTA_TNFR2_PATHWAY	17	0.75	1.9	0.002
BIOCARTA	BIOCARTA_VIP_PATHWAY	26	0.66	1.89	0.002
BIOCARTA	BIOCARTA_AKT_PATHWAY	22	0.66	1.82	0.004
BIOCARTA	BIOCARTA_KERATINOCYTE_PATHWAY	46	0.56	1.76	0.004
BIOCARTA	BIOCARTA_STEM_PATHWAY	15	0.71	1.93	0.004
BIOCARTA	BIOCARTA_TID_PATHWAY	19	0.63	1.78	0.004
BIOCARTA	BIOCARTA_VEGF_PATHWAY	27	0.61	1.75	0.004
BIOCARTA	BIOCARTA_BAD_PATHWAY	25	0.58	1.83	0.006
BIOCARTA	BIOCARTA_COMP_PATHWAY	19	0.75	1.96	0.006
BIOCARTA	BIOCARTA_ERYTH_PATHWAY	15	0.69	1.85	0.006
BIOCARTA	BIOCARTA_IL3_PATHWAY	15	0.66	1.75	0.006
BIOCARTA	BIOCARTA_AMAN_PATHWAY	15	0.61	1.76	0.008
BIOCARTA	BIOCARTA_CALCINEURIN_PATHWAY	18	0.66	1.75	0.008
BIOCARTA	BIOCARTA_FMLP_PATHWAY	34	0.57	1.75	0.008
BIOCARTA	BIOCARTA_GH_PATHWAY	27	0.59	1.75	0.008
BIOCARTA	BIOCARTA_NTHI_PATHWAY	23	0.63	1.72	0.008
BIOCARTA	BIOCARTA_IL2_PATHWAY	22	0.64	1.74	0.01
BIOCARTA	BIOCARTA_IL1R_PATHWAY	31	0.57	1.71	0.011
BIOCARTA	BIOCARTA_RAC1_PATHWAY	21	0.58	1.73	0.011
BIOCARTA	BIOCARTA_CARDIACEGF_PATHWAY	18	0.61	1.71	0.012
BIOCARTA	BIOCARTA_CYTOKINE_PATHWAY	19	0.61	1.73	0.012
BIOCARTA	BIOCARTA_LONGEVITY_PATHWAY	15	0.65	1.77	0.012
BIOCARTA	BIOCARTA_EGF_PATHWAY	27	0.59	1.67	0.014
BIOCARTA	BIOCARTA_TOLL_PATHWAY	25	0.6	1.64	0.016
BIOCARTA	BIOCARTA_PML_PATHWAY	17	0.62	1.7	0.018
BIOCARTA	BIOCARTA_PAR1_PATHWAY	19	0.63	1.65	0.02
BIOCARTA	BIOCARTA_ETS_PATHWAY	17	0.59	1.61	0.021
BIOCARTA	BIOCARTA_STRESS_PATHWAY	24	0.58	1.61	0.021
BIOCARTA	BIOCARTA_EDG1_PATHWAY	22	0.55	1.63	0.022
BIOCARTA	BIOCARTA_CXCR4_PATHWAY	19	0.6	1.6	0.026
BIOCARTA	BIOCARTA_P53_PATHWAY	16	0.6	1.61	0.029
BIOCARTA	BIOCARTA_GLEEVEC_PATHWAY	23	0.56	1.62	0.032
BIOCARTA	BIOCARTA_IL6_PATHWAY	21	0.59	1.6	0.032
BIOCARTA	BIOCARTA_41BB_PATHWAY	18	0.56	1.52	0.034
BIOCARTA	BIOCARTA_ATM_PATHWAY	20	0.61	1.58	0.034
BIOCARTA	BIOCARTA_EICOSANOID_PATHWAY	22	0.53	1.59	0.038
BIOCARTA	BIOCARTA_ARF_PATHWAY	17	0.56	1.55	0.039
BIOCARTA	BIOCARTA_MET_PATHWAY	33	0.56	1.59	0.04
BIOCARTA	BIOCARTA_PPARA_PATHWAY	52	0.44	1.55	0.044
BIOCARTA	BIOCARTA_BIOPEPTIDES_PATHWAY	29	0.5	1.55	0.045

## Sheet: CPTAC-PDAC cohort
Table S1. (B) Significant differentially enriched pathways between TLS score-high and low group in the CPTAC-PDAC cohort
DATABASE	PATHWAY	SIZE	ES	NES	NOM p-val
REACTOME	REACTOME_BETA_CATENIN_PHOSPHORYLATION_CASCADE	17	-0.78	-1.71	0
REACTOME	REACTOME_BIOLOGICAL_OXIDATIONS	215	-0.54	-1.89	0
REACTOME	REACTOME_CD22_MEDIATED_BCR_REGULATION	61	0.91	2.06	0
REACTOME	REACTOME_CELL_CELL_JUNCTION_ORGANIZATION	58	-0.56	-1.87	0
REACTOME	REACTOME_CHEMOKINE_RECEPTORS_BIND_CHEMOKINES	57	0.82	2.36	0
REACTOME	REACTOME_COMPLEMENT_CASCADE	113	0.75	2.14	0
REACTOME	REACTOME_COPI_MEDIATED_ANTEROGRADE_TRANSPORT	101	-0.67	-1.91	0
REACTOME	REACTOME_CREATION_OF_C4_AND_C2_ACTIVATORS	71	0.85	2.08	0
REACTOME	REACTOME_CREB1_PHOSPHORYLATION_THROUGH_NMDA_RECEPTOR_MEDIATED_ACTIVATION_OF_RAS_SIGNALING	28	-0.61	-1.67	0
REACTOME	REACTOME_CYTOSOLIC_SULFONATION_OF_SMALL_MOLECULES	23	-0.61	-1.75	0
REACTOME	REACTOME_DEADENYLATION_OF_MRNA	22	-0.74	-1.7	0
REACTOME	REACTOME_DEFECTS_IN_VITAMIN_AND_COFACTOR_METABOLISM	20	-0.74	-1.81	0
REACTOME	REACTOME_DEFENSINS	43	0.52	1.79	0
REACTOME	REACTOME_DISASSEMBLY_OF_THE_DESTRUCTION_COMPLEX_AND_RECRUITMENT_OF_AXIN_TO_THE_MEMBRANE	31	-0.7	-1.86	0
REACTOME	REACTOME_EPHRIN_SIGNALING	19	-0.74	-1.91	0
REACTOME	REACTOME_ER_TO_GOLGI_ANTEROGRADE_TRANSPORT	154	-0.65	-1.9	0
REACTOME	REACTOME_FCGR_ACTIVATION	69	0.89	2.08	0
REACTOME	REACTOME_IMMUNOREGULATORY_INTERACTIONS_BETWEEN_A_LYMPHOID_AND_A_NON_LYMPHOID_CELL	185	0.84	2.38	0
REACTOME	REACTOME_INITIAL_TRIGGERING_OF_COMPLEMENT	79	0.86	2.14	0
REACTOME	REACTOME_NOTCH1_INTRACELLULAR_DOMAIN_REGULATES_TRANSCRIPTION	48	-0.66	-1.74	0
REACTOME	REACTOME_O_LINKED_GLYCOSYLATION	106	-0.52	-1.74	0
REACTOME	REACTOME_O_LINKED_GLYCOSYLATION_OF_MUCINS	61	-0.57	-1.85	0
REACTOME	REACTOME_PD_1_SIGNALING	26	0.9	1.96	0
REACTOME	REACTOME_PHASE_II_CONJUGATION_OF_COMPOUNDS	107	-0.58	-1.9	0
REACTOME	REACTOME_RHOB_GTPASE_CYCLE	68	-0.63	-1.71	0
REACTOME	REACTOME_SCAVENGING_OF_HEME_FROM_PLASMA	68	0.81	1.97	0
REACTOME	REACTOME_SIGNALING_BY_ACTIVIN	15	-0.7	-1.77	0
REACTOME	REACTOME_SIGNALING_BY_CTNNB1_PHOSPHO_SITE_MUTANTS	15	-0.77	-1.68	0
REACTOME	REACTOME_SIGNALING_BY_FGFR	86	-0.6	-1.84	0
REACTOME	REACTOME_SIGNALING_BY_FGFR1	49	-0.6	-1.81	0
REACTOME	REACTOME_SIGNALING_BY_FGFR2	73	-0.6	-1.73	0
REACTOME	REACTOME_SIGNALING_BY_FGFR4	41	-0.61	-1.75	0
REACTOME	REACTOME_SIGNALING_BY_NOTCH1_PEST_DOMAIN_MUTANTS_IN_CANCER	58	-0.67	-1.77	0
REACTOME	REACTOME_TRANSPORT_TO_THE_GOLGI_AND_SUBSEQUENT_MODIFICATION	185	-0.63	-1.88	0
REACTOME	REACTOME_VISUAL_PHOTOTRANSDUCTION	100	-0.47	-1.69	0
REACTOME	REACTOME_ANTIGEN_ACTIVATES_B_CELL_RECEPTOR_BCR_LEADING_TO_GENERATION_OF_SECOND_MESSENGERS	86	0.82	2.09	0.002
REACTOME	REACTOME_CARGO_TRAFFICKING_TO_THE_PERICILIARY_MEMBRANE	51	-0.65	-1.75	0.002
REACTOME	REACTOME_CELL_CELL_COMMUNICATION	121	-0.52	-1.77	0.002
REACTOME	REACTOME_CELL_JUNCTION_ORGANIZATION	85	-0.55	-1.84	0.002
REACTOME	REACTOME_CLASS_A_1_RHODOPSIN_LIKE_RECEPTORS	323	0.46	1.85	0.002
REACTOME	REACTOME_DEACTIVATION_OF_THE_BETA_CATENIN_TRANSACTIVATING_COMPLEX	42	-0.67	-1.8	0.002
REACTOME	REACTOME_EPH_EPHRIN_SIGNALING	92	-0.62	-1.79	0.002
REACTOME	REACTOME_GOLGI_TO_ER_RETROGRADE_TRANSPORT	132	-0.63	-1.8	0.002
REACTOME	REACTOME_INTERLEUKIN_10_SIGNALING	45	0.8	2.12	0.002
REACTOME	REACTOME_INTRA_GOLGI_AND_RETROGRADE_GOLGI_TO_ER_TRAFFIC	201	-0.63	-1.81	0.002
REACTOME	REACTOME_METABOLISM_OF_VITAMINS_AND_COFACTORS	184	-0.51	-1.69	0.002
REACTOME	REACTOME_NEPHRIN_FAMILY_INTERACTIONS	22	-0.72	-1.93	0.002
REACTOME	REACTOME_NUCLEAR_RECEPTOR_TRANSCRIPTION_PATHWAY	53	-0.56	-1.69	0.002
REACTOME	REACTOME_REGULATION_OF_PTEN_GENE_TRANSCRIPTION	61	-0.65	-1.7	0.002
REACTOME	REACTOME_RETROGRADE_TRANSPORT_AT_THE_TRANS_GOLGI_NETWORK	49	-0.69	-1.72	0.002
REACTOME	REACTOME_RHO_GTPASES_ACTIVATE_PKNS	34	-0.7	-1.85	0.002
REACTOME	REACTOME_RHOC_GTPASE_CYCLE	70	-0.65	-1.72	0.002
REACTOME	REACTOME_RHOQ_GTPASE_CYCLE	59	-0.64	-1.73	0.002
REACTOME	REACTOME_RND3_GTPASE_CYCLE	42	-0.68	-1.83	0.002
REACTOME	REACTOME_ROLE_OF_LAT2_NTAL_LAB_ON_CALCIUM_MOBILIZATION	71	0.81	2.02	0.002
REACTOME	REACTOME_ROLE_OF_PHOSPHOLIPIDS_IN_PHAGOCYTOSIS	80	0.79	2.02	0.002
REACTOME	REACTOME_RUNX1_INTERACTS_WITH_CO_FACTORS_WHOSE_PRECISE_EFFECT_ON_RUNX1_TARGETS_IS_NOT_KNOWN	37	-0.68	-1.68	0.002
REACTOME	REACTOME_SIGNALING_BY_FGFR3	40	-0.6	-1.72	0.002
REACTOME	REACTOME_SIGNALING_BY_NODAL	22	-0.62	-1.73	0.002
REACTOME	REACTOME_SIGNALING_BY_NOTCH1	74	-0.63	-1.75	0.002
REACTOME	REACTOME_SIGNALING_BY_NOTCH2	33	-0.62	-1.72	0.002
REACTOME	REACTOME_SIGNALING_BY_TGF_BETA_RECEPTOR_COMPLEX	93	-0.61	-1.69	0.002
REACTOME	REACTOME_SIGNALING_BY_TGFB_FAMILY_MEMBERS	122	-0.59	-1.72	0.002
REACTOME	REACTOME_SIGNALING_BY_WNT_IN_CANCER	33	-0.69	-1.82	0.002
REACTOME	REACTOME_TNFS_BIND_THEIR_PHYSIOLOGICAL_RECEPTORS	28	0.72	1.94	0.002
REACTOME	REACTOME_TRANSPORT_OF_BILE_SALTS_AND_ORGANIC_ACIDS_METAL_IONS_AND_AMINE_COMPOUNDS	85	-0.5	-1.71	0.002
REACTOME	REACTOME_VXPX_CARGO_TARGETING_TO_CILIUM	21	-0.7	-1.77	0.002
REACTOME	REACTOME_CILIUM_ASSEMBLY	194	-0.62	-1.73	0.004
REACTOME	REACTOME_COPII_MEDIATED_VESICLE_TRANSPORT	68	-0.66	-1.76	0.004
REACTOME	REACTOME_CYTOCHROME_P450_ARRANGED_BY_SUBSTRATE_TYPE	63	-0.5	-1.67	0.004
REACTOME	REACTOME_DRUG_ADME	97	-0.53	-1.72	0.004
REACTOME	REACTOME_EPH_EPHRIN_MEDIATED_REPULSION_OF_CELLS	51	-0.6	-1.74	0.004
REACTOME	REACTOME_FCERI_MEDIATED_CA_2_MOBILIZATION	86	0.77	2	0.004
REACTOME	REACTOME_FCGR3A_MEDIATED_IL10_SYNTHESIS	95	0.74	2.02	0.004
REACTOME	REACTOME_GLYCEROPHOSPHOLIPID_BIOSYNTHESIS	117	-0.54	-1.69	0.004
REACTOME	REACTOME_HATS_ACETYLATE_HISTONES	77	-0.66	-1.66	0.004
REACTOME	REACTOME_MAPK_TARGETS_NUCLEAR_EVENTS_MEDIATED_BY_MAP_KINASES	31	-0.71	-1.81	0.004
REACTOME	REACTOME_MITOCHONDRIAL_TRNA_AMINOACYLATION	18	-0.74	-1.64	0.004
REACTOME	REACTOME_MTOR_SIGNALLING	41	-0.66	-1.63	0.004
REACTOME	REACTOME_NOTCH2_ACTIVATION_AND_TRANSMISSION_OF_SIGNAL_TO_THE_NUCLEUS	22	-0.7	-1.81	0.004
REACTOME	REACTOME_NOTCH3_ACTIVATION_AND_TRANSMISSION_OF_SIGNAL_TO_THE_NUCLEUS	25	-0.67	-1.73	0.004
REACTOME	REACTOME_ORGANELLE_BIOGENESIS_AND_MAINTENANCE	269	-0.6	-1.71	0.004
REACTOME	REACTOME_PEPTIDE_LIGAND_BINDING_RECEPTORS	196	0.47	1.85	0.004
REACTOME	REACTOME_REGULATION_OF_LIPID_METABOLISM_BY_PPARALPHA	118	-0.58	-1.71	0.004
REACTOME	REACTOME_RHOF_GTPASE_CYCLE	42	-0.65	-1.71	0.004
REACTOME	REACTOME_RUNX2_REGULATES_BONE_DEVELOPMENT	31	-0.64	-1.69	0.004
REACTOME	REACTOME_SEMA4D_IN_SEMAPHORIN_SIGNALING	24	-0.71	-1.73	0.004
REACTOME	REACTOME_SIGNAL_TRANSDUCTION_BY_L1	21	-0.69	-1.73	0.004
REACTOME	REACTOME_SYNTHESIS_OF_PC	28	-0.64	-1.73	0.004
REACTOME	REACTOME_ANTI_INFLAMMATORY_RESPONSE_FAVOURING_LEISHMANIA_PARASITE_INFECTION	222	0.52	1.85	0.006
REACTOME	REACTOME_ASPARAGINE_N_LINKED_GLYCOSYLATION	301	-0.58	-1.72	0.006
REACTOME	REACTOME_COPI_DEPENDENT_GOLGI_TO_ER_RETROGRADE_TRAFFIC	98	-0.62	-1.76	0.006
REACTOME	REACTOME_DAP12_INTERACTIONS	40	0.66	1.76	0.006
REACTOME	REACTOME_EGFR_DOWNREGULATION	31	-0.63	-1.7	0.006
REACTOME	REACTOME_EPHA_MEDIATED_GROWTH_CONE_COLLAPSE	29	-0.64	-1.75	0.006
REACTOME	REACTOME_FCERI_MEDIATED_MAPK_ACTIVATION	87	0.72	1.95	0.006
REACTOME	REACTOME_FORMATION_OF_THE_BETA_CATENIN_TCF_TRANSACTIVATING_COMPLEX	31	-0.65	-1.63	0.006
REACTOME	REACTOME_HS_GAG_BIOSYNTHESIS	31	-0.56	-1.69	0.006
REACTOME	REACTOME_METABOLISM_OF_STEROIDS	151	-0.54	-1.79	0.006
REACTOME	REACTOME_NEGATIVE_REGULATION_OF_FGFR4_SIGNALING	31	-0.59	-1.72	0.006
REACTOME	REACTOME_NETRIN_1_SIGNALING	49	-0.59	-1.75	0.006
REACTOME	REACTOME_NOTCH_HLH_TRANSCRIPTION_PATHWAY	28	-0.68	-1.63	0.006
REACTOME	REACTOME_PENTOSE_PHOSPHATE_PATHWAY	15	-0.72	-1.67	0.006
REACTOME	REACTOME_PHASE_I_FUNCTIONALIZATION_OF_COMPOUNDS	101	-0.52	-1.73	0.006
REACTOME	REACTOME_REGULATION_OF_CHOLESTEROL_BIOSYNTHESIS_BY_SREBP_SREBF	55	-0.66	-1.72	0.006
REACTOME	REACTOME_RHOD_GTPASE_CYCLE	51	-0.66	-1.77	0.006
REACTOME	REACTOME_RND2_GTPASE_CYCLE	42	-0.62	-1.69	0.006
REACTOME	REACTOME_RUNX2_REGULATES_OSTEOBLAST_DIFFERENTIATION	24	-0.66	-1.71	0.006
REACTOME	REACTOME_SIGNALING_BY_EGFR	50	-0.6	-1.66	0.006
REACTOME	REACTOME_SIGNALING_BY_MET	79	-0.6	-1.7	0.006
REACTOME	REACTOME_SUMOYLATION_OF_INTRACELLULAR_RECEPTORS	30	-0.58	-1.6	0.006
REACTOME	REACTOME_SUMOYLATION_OF_TRANSCRIPTION_COFACTORS	42	-0.63	-1.59	0.006
REACTOME	REACTOME_SUMOYLATION_OF_TRANSCRIPTION_FACTORS	20	-0.65	-1.67	0.006
REACTOME	REACTOME_TGF_BETA_RECEPTOR_SIGNALING_ACTIVATES_SMADS	46	-0.63	-1.68	0.006
REACTOME	REACTOME_TGF_BETA_RECEPTOR_SIGNALING_IN_EMT_EPITHELIAL_TO_MESENCHYMAL_TRANSITION	16	-0.71	-1.69	0.006
REACTOME	REACTOME_ACTIVATION_OF_GENE_EXPRESSION_BY_SREBF_SREBP	42	-0.66	-1.72	0.008
REACTOME	REACTOME_APOPTOTIC_CLEAVAGE_OF_CELLULAR_PROTEINS	38	-0.62	-1.72	0.008
REACTOME	REACTOME_BINDING_AND_UPTAKE_OF_LIGANDS_BY_SCAVENGER_RECEPTORS	97	0.69	1.95	0.008
REACTOME	REACTOME_BMAL1_CLOCK_NPAS2_ACTIVATES_CIRCADIAN_GENE_EXPRESSION	26	-0.61	-1.61	0.008
REACTOME	REACTOME_CIRCADIAN_CLOCK	69	-0.59	-1.65	0.008
REACTOME	REACTOME_DISEASES_OF_METABOLISM	243	-0.51	-1.72	0.008
REACTOME	REACTOME_ERK_MAPK_TARGETS	22	-0.71	-1.73	0.008
REACTOME	REACTOME_GENERATION_OF_SECOND_MESSENGER_MOLECULES	36	0.81	1.95	0.008
REACTOME	REACTOME_HDACS_DEACETYLATE_HISTONES	32	-0.67	-1.58	0.008
REACTOME	REACTOME_INTERLEUKIN_2_FAMILY_SIGNALING	44	0.7	1.83	0.008
REACTOME	REACTOME_INTRAFLAGELLAR_TRANSPORT	49	-0.66	-1.77	0.008
REACTOME	REACTOME_L1CAM_INTERACTIONS	119	-0.52	-1.68	0.008
REACTOME	REACTOME_METABOLISM_OF_FAT_SOLUBLE_VITAMINS	48	-0.53	-1.67	0.008
REACTOME	REACTOME_NEGATIVE_REGULATION_OF_FGFR1_SIGNALING	32	-0.58	-1.72	0.008
REACTOME	REACTOME_NEGATIVE_REGULATION_OF_FGFR2_SIGNALING	34	-0.56	-1.66	0.008
REACTOME	REACTOME_PEROXISOMAL_PROTEIN_IMPORT	63	-0.62	-1.72	0.008
REACTOME	REACTOME_RHOV_GTPASE_CYCLE	37	-0.67	-1.7	0.008
REACTOME	REACTOME_SIGNALING_BY_RETINOIC_ACID	43	-0.54	-1.64	0.008
REACTOME	REACTOME_SLC_MEDIATED_TRANSMEMBRANE_TRANSPORT	246	-0.43	-1.59	0.008
REACTOME	REACTOME_SPHINGOLIPID_DE_NOVO_BIOSYNTHESIS	41	-0.57	-1.62	0.008
REACTOME	REACTOME_SPRY_REGULATION_OF_FGF_SIGNALING	16	-0.71	-1.63	0.008
REACTOME	REACTOME_SYNTHESIS_OF_BILE_ACIDS_AND_BILE_SALTS	34	-0.58	-1.67	0.008
REACTOME	REACTOME_TIGHT_JUNCTION_INTERACTIONS	28	-0.58	-1.73	0.008
REACTOME	REACTOME_TRANSLOCATION_OF_SLC2A4_GLUT4_TO_THE_PLASMA_MEMBRANE	71	-0.63	-1.75	0.008
REACTOME	REACTOME_ACTIVATION_OF_ANTERIOR_HOX_GENES_IN_HINDBRAIN_DEVELOPMENT_DURING_EARLY_EMBRYOGENESIS	61	-0.6	-1.63	0.01
REACTOME	REACTOME_AUTOPHAGY	147	-0.6	-1.67	0.01
REACTOME	REACTOME_DEFECTIVE_B4GALT7_CAUSES_EDS_PROGEROID_TYPE	20	-0.66	-1.66	0.01
REACTOME	REACTOME_DOWNREGULATION_OF_TGF_BETA_RECEPTOR_SIGNALING	26	-0.67	-1.65	0.01
REACTOME	REACTOME_ENDOSOMAL_SORTING_COMPLEX_REQUIRED_FOR_TRANSPORT_ESCRT	31	-0.7	-1.67	0.01
REACTOME	REACTOME_GLYCOGEN_STORAGE_DISEASES	15	-0.69	-1.7	0.01
REACTOME	REACTOME_INSULIN_RECEPTOR_SIGNALLING_CASCADE	54	-0.5	-1.61	0.01
REACTOME	REACTOME_NUCLEOTIDE_LIKE_PURINERGIC_RECEPTORS	16	0.63	1.69	0.01
REACTOME	REACTOME_TP53_REGULATES_METABOLIC_GENES	86	-0.62	-1.65	0.01
REACTOME	REACTOME_TRANSLATION_OF_SARSCOV2_STRUCTURAL_PROTEINS	57	-0.62	-1.67	0.01
REACTOME	REACTOME_TRANSPORT_OF_VITAMINS_NUCLEOSIDES_AND_RELATED_MOLECULES	43	-0.56	-1.65	0.01
REACTOME	REACTOME_ACTIVATED_NOTCH1_TRANSMITS_SIGNAL_TO_THE_NUCLEUS	31	-0.6	-1.62	0.012
REACTOME	REACTOME_BETA_DEFENSINS	34	0.5	1.73	0.012
REACTOME	REACTOME_BUDDING_AND_MATURATION_OF_HIV_VIRION	28	-0.69	-1.68	0.012
REACTOME	REACTOME_DNA_DAMAGE_RECOGNITION_IN_GG_NER	38	-0.69	-1.65	0.012
REACTOME	REACTOME_GLYOXYLATE_METABOLISM_AND_GLYCINE_DEGRADATION	31	-0.58	-1.63	0.012
REACTOME	REACTOME_LATE_ENDOSOMAL_MICROAUTOPHAGY	34	-0.65	-1.65	0.012
REACTOME	REACTOME_N_GLYCAN_ANTENNAE_ELONGATION_IN_THE_MEDIAL_TRANS_GOLGI	26	-0.55	-1.58	0.012
REACTOME	REACTOME_ONCOGENIC_MAPK_SIGNALING	80	-0.58	-1.65	0.012
REACTOME	REACTOME_RHO_GTPASES_ACTIVATE_PAKS	21	-0.71	-1.72	0.012
REACTOME	REACTOME_SELECTIVE_AUTOPHAGY	78	-0.6	-1.69	0.012
REACTOME	REACTOME_APOPTOTIC_EXECUTION_PHASE	46	-0.61	-1.7	0.014
REACTOME	REACTOME_ATTACHMENT_AND_ENTRY	19	-0.61	-1.64	0.014
REACTOME	REACTOME_CELL_SURFACE_INTERACTIONS_AT_THE_VASCULAR_WALL	192	0.53	1.77	0.014
REACTOME	REACTOME_CHROMATIN_MODIFYING_ENZYMES	198	-0.61	-1.62	0.014
REACTOME	REACTOME_COBALAMIN_CBL_VITAMIN_B12_TRANSPORT_AND_METABOLISM	20	-0.63	-1.7	0.014
REACTOME	REACTOME_DOWNSTREAM_SIGNALING_OF_ACTIVATED_FGFR4	27	-0.54	-1.61	0.014
REACTOME	REACTOME_ENERGY_DEPENDENT_REGULATION_OF_MTOR_BY_LKB1_AMPK	29	-0.66	-1.58	0.014
REACTOME	REACTOME_GLYCOGEN_METABOLISM	25	-0.65	-1.69	0.014
REACTOME	REACTOME_GPCR_LIGAND_BINDING	451	0.36	1.52	0.014
REACTOME	REACTOME_ION_TRANSPORT_BY_P_TYPE_ATPASES	55	-0.5	-1.54	0.014
REACTOME	REACTOME_METABOLISM_OF_NITRIC_OXIDE_NOS3_ACTIVATION_AND_REGULATION	15	-0.68	-1.62	0.014
REACTOME	REACTOME_RHO_GTPASES_ACTIVATE_IQGAPS	31	-0.63	-1.73	0.014
REACTOME	REACTOME_RMTS_METHYLATE_HISTONE_ARGININES	30	-0.63	-1.54	0.014
REACTOME	REACTOME_BILE_ACID_AND_BILE_SALT_METABOLISM	45	-0.52	-1.63	0.015
REACTOME	REACTOME_GLUCURONIDATION	25	-0.68	-1.7	0.015
REACTOME	REACTOME_HEPARAN_SULFATE_HEPARIN_HS_GAG_METABOLISM	55	-0.53	-1.63	0.015
REACTOME	REACTOME_RA_BIOSYNTHESIS_PATHWAY	22	-0.6	-1.67	0.015
REACTOME	REACTOME_XENOBIOTICS	23	-0.66	-1.73	0.015
REACTOME	REACTOME_COPI_INDEPENDENT_GOLGI_TO_ER_RETROGRADE_TRAFFIC	52	-0.59	-1.68	0.016
REACTOME	REACTOME_PHOSPHOLIPID_METABOLISM	199	-0.51	-1.58	0.016
REACTOME	REACTOME_RND1_GTPASE_CYCLE	42	-0.61	-1.67	0.016
REACTOME	REACTOME_SEALING_OF_THE_NUCLEAR_ENVELOPE_NE_BY_ESCRT_III	31	-0.58	-1.61	0.016
REACTOME	REACTOME_SENSORY_PROCESSING_OF_SOUND_BY_OUTER_HAIR_CELLS_OF_THE_COCHLEA	52	-0.49	-1.54	0.016
REACTOME	REACTOME_SIGNALING_BY_NOTCH3	49	-0.56	-1.58	0.016
REACTOME	REACTOME_SMAD2_SMAD3_SMAD4_HETEROTRIMER_REGULATES_TRANSCRIPTION	36	-0.62	-1.57	0.016
REACTOME	REACTOME_SULFUR_AMINO_ACID_METABOLISM	25	-0.62	-1.67	0.016
REACTOME	REACTOME_ACTIVATION_OF_NMDA_RECEPTORS_AND_POSTSYNAPTIC_EVENTS	93	-0.49	-1.59	0.018
REACTOME	REACTOME_EPHB_MEDIATED_FORWARD_SIGNALING	42	-0.63	-1.69	0.018
REACTOME	REACTOME_ERCC6_CSB_AND_EHMT2_G9A_POSITIVELY_REGULATE_RRNA_EXPRESSION	16	-0.7	-1.52	0.018
REACTOME	REACTOME_IRAK4_DEFICIENCY_TLR2_4	18	0.66	1.64	0.018
REACTOME	REACTOME_IRE1ALPHA_ACTIVATES_CHAPERONES	49	-0.63	-1.58	0.018
REACTOME	REACTOME_NUCLEAR_EVENTS_KINASE_AND_TRANSCRIPTION_FACTOR_ACTIVATION	61	-0.55	-1.59	0.018
REACTOME	REACTOME_PRE_NOTCH_EXPRESSION_AND_PROCESSING	56	-0.57	-1.59	0.018
REACTOME	REACTOME_SEMA4D_INDUCED_CELL_MIGRATION_AND_GROWTH_CONE_COLLAPSE	20	-0.68	-1.64	0.018
REACTOME	REACTOME_SIGNALING_BY_ERBB2	49	-0.55	-1.6	0.018
REACTOME	REACTOME_SIGNALING_BY_FGFR2_IN_DISEASE	43	-0.55	-1.61	0.018
REACTOME	REACTOME_SYNAPTIC_ADHESION_LIKE_MOLECULES	21	-0.6	-1.61	0.018
REACTOME	REACTOME_SYNTHESIS_SECRETION_AND_INACTIVATION_OF_GLUCAGON_LIKE_PEPTIDE_1_GLP_1	21	-0.62	-1.68	0.018
REACTOME	REACTOME_TERMINATION_OF_O_GLYCAN_BIOSYNTHESIS	23	-0.53	-1.55	0.018
REACTOME	REACTOME_ADHERENS_JUNCTIONS_INTERACTIONS	28	-0.55	-1.61	0.019
REACTOME	REACTOME_NEGATIVE_REGULATION_OF_FGFR3_SIGNALING	29	-0.57	-1.63	0.019
REACTOME	REACTOME_PROTEIN_PROTEIN_INTERACTIONS_AT_SYNAPSES	87	-0.49	-1.55	0.019
REACTOME	REACTOME_REGULATION_OF_RUNX1_EXPRESSION_AND_ACTIVITY	17	-0.67	-1.57	0.019
REACTOME	REACTOME_RHO_GTPASES_ACTIVATE_CIT	19	-0.69	-1.67	0.019
REACTOME	REACTOME_RHO_GTPASES_ACTIVATE_ROCKS	19	-0.72	-1.67	0.019
REACTOME	REACTOME_SIGNALING_BY_HIPPO	20	-0.7	-1.62	0.019
REACTOME	REACTOME_GLUTATHIONE_CONJUGATION	35	-0.57	-1.62	0.02
REACTOME	REACTOME_METABOLISM_OF_WATER_SOLUBLE_VITAMINS_AND_COFACTORS	119	-0.5	-1.59	0.02
REACTOME	REACTOME_PROTEIN_LOCALIZATION	156	-0.6	-1.67	0.02
REACTOME	REACTOME_ASPIRIN_ADME	44	-0.58	-1.67	0.021
REACTOME	REACTOME_ASSEMBLY_OF_THE_HIV_VIRION	16	-0.71	-1.6	0.021
REACTOME	REACTOME_ER_QUALITY_CONTROL_COMPARTMENT_ERQC	20	-0.67	-1.6	0.021
REACTOME	REACTOME_DOPAMINE_NEUROTRANSMITTER_RELEASE_CYCLE	22	-0.62	-1.64	0.022
REACTOME	REACTOME_INOSITOL_PHOSPHATE_METABOLISM	48	-0.56	-1.57	0.022
REACTOME	REACTOME_RECYCLING_PATHWAY_OF_L1	47	-0.56	-1.65	0.022
REACTOME	REACTOME_RHOJ_GTPASE_CYCLE	54	-0.59	-1.6	0.022
REACTOME	REACTOME_TRAFFICKING_OF_AMPA_RECEPTORS	31	-0.53	-1.51	0.022
REACTOME	REACTOME_TRNA_AMINOACYLATION	24	-0.7	-1.59	0.022
REACTOME	REACTOME_DISEASES_OF_GLYCOSYLATION	140	-0.51	-1.61	0.023
REACTOME	REACTOME_ACYL_CHAIN_REMODELLING_OF_PE	24	-0.56	-1.55	0.024
REACTOME	REACTOME_AFLATOXIN_ACTIVATION_AND_DETOXIFICATION	19	-0.64	-1.68	0.024
REACTOME	REACTOME_DOWNSTREAM_SIGNALING_OF_ACTIVATED_FGFR1	31	-0.51	-1.56	0.024
REACTOME	REACTOME_GAP_JUNCTION_TRAFFICKING_AND_REGULATION	50	-0.51	-1.6	0.024
REACTOME	REACTOME_GASTRIN_CREB_SIGNALLING_PATHWAY_VIA_PKC_AND_MAPK	18	-0.6	-1.55	0.024
REACTOME	REACTOME_METABOLIC_DISORDERS_OF_BIOLOGICAL_OXIDATION_ENZYMES	33	-0.5	-1.52	0.024
REACTOME	REACTOME_SIGNALING_BY_BRAF_AND_RAF1_FUSIONS	64	-0.58	-1.62	0.024
REACTOME	REACTOME_SIGNALING_BY_NOTCH1_HD_DOMAIN_MUTANTS_IN_CANCER	15	-0.67	-1.61	0.024
REACTOME	REACTOME_MATURATION_OF_SARSCOV2_SPIKE_PROTEIN	37	-0.63	-1.66	0.025
REACTOME	REACTOME_REGULATION_OF_FZD_BY_UBIQUITINATION	21	-0.6	-1.64	0.025
REACTOME	REACTOME_SIGNALING_BY_FGFR_IN_DISEASE	62	-0.52	-1.56	0.025
REACTOME	REACTOME_SLC_TRANSPORTER_DISORDERS	97	-0.47	-1.57	0.025
REACTOME	REACTOME_CARGO_CONCENTRATION_IN_THE_ER	33	-0.61	-1.63	0.026
REACTOME	REACTOME_DISEASES_OF_CARBOHYDRATE_METABOLISM	33	-0.61	-1.63	0.026
REACTOME	REACTOME_POSITIVE_EPIGENETIC_REGULATION_OF_RRNA_EXPRESSION	43	-0.63	-1.55	0.026
REACTOME	REACTOME_TCF_DEPENDENT_SIGNALING_IN_RESPONSE_TO_WNT	171	-0.52	-1.6	0.026
REACTOME	REACTOME_LEISHMANIA_INFECTION	307	0.44	1.57	0.027
REACTOME	REACTOME_RHOBTB_GTPASE_CYCLE	35	-0.65	-1.6	0.027
REACTOME	REACTOME_UNFOLDED_PROTEIN_RESPONSE_UPR	91	-0.58	-1.62	0.027
REACTOME	REACTOME_UPTAKE_AND_ACTIONS_OF_BACTERIAL_TOXINS	29	-0.55	-1.56	0.027
REACTOME	REACTOME_FATTY_ACID_METABOLISM	169	-0.49	-1.6	0.028
REACTOME	REACTOME_IRS_MEDIATED_SIGNALLING	48	-0.46	-1.49	0.028
REACTOME	REACTOME_MITOCHONDRIAL_BIOGENESIS	75	-0.57	-1.55	0.028
REACTOME	REACTOME_CALNEXIN_CALRETICULIN_CYCLE	25	-0.67	-1.59	0.029
REACTOME	REACTOME_DNA_DOUBLE_STRAND_BREAK_RESPONSE	40	-0.62	-1.57	0.03
REACTOME	REACTOME_MECP2_REGULATES_NEURONAL_RECEPTORS_AND_CHANNELS	18	-0.56	-1.53	0.03
REACTOME	REACTOME_METABOLISM_OF_CARBOHYDRATES	288	-0.5	-1.61	0.03
REACTOME	REACTOME_REGULATION_OF_PYRUVATE_DEHYDROGENASE_PDH_COMPLEX	16	-0.64	-1.57	0.03
REACTOME	REACTOME_REGULATION_OF_TP53_ACTIVITY_THROUGH_METHYLATION	18	-0.64	-1.48	0.03
REACTOME	REACTOME_RHOBTB1_GTPASE_CYCLE	23	-0.67	-1.56	0.03
REACTOME	REACTOME_SUMOYLATION_OF_DNA_METHYLATION_PROTEINS	16	-0.64	-1.52	0.03
REACTOME	REACTOME_DAP12_SIGNALING	29	0.62	1.55	0.031
REACTOME	REACTOME_DISEASES_ASSOCIATED_WITH_O_GLYCOSYLATION_OF_PROTEINS	65	-0.51	-1.6	0.031
REACTOME	REACTOME_LISTERIA_MONOCYTOGENES_ENTRY_INTO_HOST_CELLS	20	-0.64	-1.54	0.031
REACTOME	REACTOME_NON_INTEGRIN_MEMBRANE_ECM_INTERACTIONS	59	-0.6	-1.68	0.031
REACTOME	REACTOME_REGULATION_OF_GENE_EXPRESSION_IN_BETA_CELLS	21	-0.71	-1.68	0.031
REACTOME	REACTOME_REGULATION_OF_TLR_BY_ENDOGENOUS_LIGAND	20	0.6	1.6	0.031
REACTOME	REACTOME_SIGNALING_BY_NTRKS	134	-0.53	-1.61	0.031
REACTOME	REACTOME_EPIGENETIC_REGULATION_OF_GENE_EXPRESSION	85	-0.6	-1.55	0.032
REACTOME	REACTOME_PKMTS_METHYLATE_HISTONE_LYSINES	39	-0.64	-1.56	0.032
REACTOME	REACTOME_SIGNALING_BY_ERBB2_IN_CANCER	25	-0.54	-1.52	0.032
REACTOME	REACTOME_A_TETRASACCHARIDE_LINKER_SEQUENCE_IS_REQUIRED_FOR_GAG_SYNTHESIS	26	-0.6	-1.59	0.033
REACTOME	REACTOME_HSP90_CHAPERONE_CYCLE_FOR_STEROID_HORMONE_RECEPTORS_SHR_IN_THE_PRESENCE_OF_LIGAND	56	-0.56	-1.65	0.033
REACTOME	REACTOME_MITOPHAGY	26	-0.67	-1.6	0.033
REACTOME	REACTOME_COSTIMULATION_BY_THE_CD28_FAMILY	72	0.6	1.65	0.034
REACTOME	REACTOME_DISEASES_ASSOCIATED_WITH_GLYCOSYLATION_PRECURSOR_BIOSYNTHESIS	15	-0.68	-1.57	0.034
REACTOME	REACTOME_FRS_MEDIATED_FGFR1_SIGNALING	23	-0.5	-1.47	0.034
REACTOME	REACTOME_INTRA_GOLGI_TRAFFIC	44	-0.61	-1.53	0.034
REACTOME	REACTOME_MTORC1_MEDIATED_SIGNALLING	24	-0.66	-1.55	0.034
REACTOME	REACTOME_N_GLYCAN_ANTENNAE_ELONGATION	15	-0.57	-1.5	0.034
REACTOME	REACTOME_RAB_GERANYLGERANYLATION	65	-0.54	-1.58	0.034
REACTOME	REACTOME_RHOA_GTPASE_CYCLE	144	-0.52	-1.51	0.034
REACTOME	REACTOME_SUMOYLATION	169	-0.56	-1.56	0.034
REACTOME	REACTOME_TRNA_MODIFICATION_IN_THE_NUCLEUS_AND_CYTOSOL	40	-0.63	-1.54	0.034
REACTOME	REACTOME_INTERLEUKIN_17_SIGNALING	71	-0.57	-1.58	0.035
REACTOME	REACTOME_DOWNSTREAM_SIGNALING_OF_ACTIVATED_FGFR2	30	-0.5	-1.5	0.036
REACTOME	REACTOME_ESTROGEN_DEPENDENT_NUCLEAR_EVENTS_DOWNSTREAM_OF_ESR_MEMBRANE_SIGNALING	24	0.56	1.54	0.036
REACTOME	REACTOME_PROCESSING_OF_INTRONLESS_PRE_MRNAS	20	-0.71	-1.53	0.036
REACTOME	REACTOME_RAF_ACTIVATION	33	-0.62	-1.53	0.036
REACTOME	REACTOME_SIGNALING_BY_NUCLEAR_RECEPTORS	237	-0.48	-1.55	0.036
REACTOME	REACTOME_TRANSCRIPTIONAL_ACTIVATION_OF_MITOCHONDRIAL_BIOGENESIS	53	-0.58	-1.52	0.036
REACTOME	REACTOME_ABERRANT_REGULATION_OF_MITOTIC_EXIT_IN_CANCER_DUE_TO_RB1_DEFECTS	20	-0.67	-1.55	0.037
REACTOME	REACTOME_DEFECTIVE_C1GALT1C1_CAUSES_TNPS	17	-0.61	-1.59	0.037
REACTOME	REACTOME_SENSORY_PROCESSING_OF_SOUND	74	-0.46	-1.5	0.037
REACTOME	REACTOME_CONSTITUTIVE_SIGNALING_BY_AKT1_E17K_IN_CANCER	26	-0.62	-1.47	0.038
REACTOME	REACTOME_PARACETAMOL_ADME	28	-0.57	-1.56	0.038
REACTOME	REACTOME_PURINE_CATABOLISM	17	-0.6	-1.54	0.038
REACTOME	REACTOME_REGULATION_OF_PLK1_ACTIVITY_AT_G2_M_TRANSITION	86	-0.59	-1.57	0.038
REACTOME	REACTOME_WNT_LIGAND_BIOGENESIS_AND_TRAFFICKING	26	-0.5	-1.52	0.038
REACTOME	REACTOME_ACYL_CHAIN_REMODELLING_OF_PC	26	-0.53	-1.49	0.039
REACTOME	REACTOME_EARLY_SARS_COV_2_INFECTION_EVENTS	37	-0.58	-1.57	0.039
REACTOME	REACTOME_SYNTHESIS_OF_ACTIVE_UBIQUITIN_ROLES_OF_E1_AND_E2_ENZYMES	30	-0.65	-1.54	0.039
REACTOME	REACTOME_INCRETIN_SYNTHESIS_SECRETION_AND_INACTIVATION	24	-0.59	-1.61	0.04
REACTOME	REACTOME_RESPONSE_OF_EIF2AK1_HRI_TO_HEME_DEFICIENCY	15	-0.67	-1.54	0.04
REACTOME	REACTOME_RHOG_GTPASE_CYCLE	71	-0.54	-1.52	0.04
REACTOME	REACTOME_SIGNALING_BY_THE_B_CELL_RECEPTOR_BCR	165	0.56	1.65	0.04
REACTOME	REACTOME_FGFR2_ALTERNATIVE_SPLICING	27	-0.66	-1.57	0.041
REACTOME	REACTOME_FGFR2_MUTANT_RECEPTOR_ACTIVATION	33	-0.52	-1.56	0.041
REACTOME	REACTOME_RAS_PROCESSING	24	-0.65	-1.57	0.041
REACTOME	REACTOME_SENESCENCE_ASSOCIATED_SECRETORY_PHENOTYPE_SASP	52	-0.58	-1.59	0.041
REACTOME	REACTOME_TNF_RECEPTOR_SUPERFAMILY_TNFSF_MEMBERS_MEDIATING_NON_CANONICAL_NF_KB_PATHWAY	17	0.64	1.59	0.041
REACTOME	REACTOME_AGGREPHAGY	42	-0.54	-1.55	0.042
REACTOME	REACTOME_ESR_MEDIATED_SIGNALING	161	0.5	1.56	0.042
REACTOME	REACTOME_KINESINS	59	-0.54	-1.59	0.042
REACTOME	REACTOME_REGULATION_OF_BETA_CELL_DEVELOPMENT	42	-0.59	-1.59	0.042
REACTOME	REACTOME_REGULATION_OF_GENE_EXPRESSION_IN_LATE_STAGE_BRANCHING_MORPHOGENESIS_PANCREATIC_BUD_PRECURSOR_CELLS	16	-0.65	-1.55	0.042
REACTOME	REACTOME_HS_GAG_DEGRADATION	22	-0.6	-1.55	0.043
REACTOME	REACTOME_MICRORNA_MIRNA_BIOGENESIS	25	-0.64	-1.55	0.043
REACTOME	REACTOME_NEUREXINS_AND_NEUROLIGINS	56	-0.52	-1.55	0.043
REACTOME	REACTOME_PI_3K_CASCADE_FGFR4	20	-0.51	-1.49	0.043
REACTOME	REACTOME_SYNTHESIS_OF_PA	35	-0.51	-1.51	0.043
REACTOME	REACTOME_ANCHORING_OF_THE_BASAL_BODY_TO_THE_PLASMA_MEMBRANE	95	-0.58	-1.53	0.044
REACTOME	REACTOME_DEADENYLATION_DEPENDENT_MRNA_DECAY	53	-0.62	-1.54	0.044
REACTOME	REACTOME_FORMATION_OF_TC_NER_PRE_INCISION_COMPLEX	53	-0.63	-1.55	0.044
REACTOME	REACTOME_NUCLEOTIDE_EXCISION_REPAIR	110	-0.61	-1.55	0.044
REACTOME	REACTOME_RNA_POLYMERASE_III_TRANSCRIPTION_INITIATION_FROM_TYPE_1_PROMOTER	28	-0.63	-1.49	0.044
REACTOME	REACTOME_FORMATION_OF_RNA_POL_II_ELONGATION_COMPLEX	54	-0.62	-1.56	0.045
REACTOME	REACTOME_FRS_MEDIATED_FGFR4_SIGNALING	22	-0.5	-1.49	0.045
REACTOME	REACTOME_NOREPINEPHRINE_NEUROTRANSMITTER_RELEASE_CYCLE	17	-0.61	-1.58	0.045
REACTOME	REACTOME_SIGNALING_BY_WNT	267	-0.49	-1.54	0.045
REACTOME	REACTOME_NONHOMOLOGOUS_END_JOINING_NHEJ	30	-0.64	-1.5	0.046
REACTOME	REACTOME_NOTCH4_INTRACELLULAR_DOMAIN_REGULATES_TRANSCRIPTION	20	-0.62	-1.53	0.046
REACTOME	REACTOME_PARASITE_INFECTION	116	0.6	1.7	0.046
REACTOME	REACTOME_RUNX1_REGULATES_GENES_INVOLVED_IN_MEGAKARYOCYTE_DIFFERENTIATION_AND_PLATELET_FUNCTION	38	-0.58	-1.52	0.046
REACTOME	REACTOME_SIGNALING_BY_INSULIN_RECEPTOR	78	-0.46	-1.47	0.047
REACTOME	REACTOME_KERATAN_SULFATE_BIOSYNTHESIS	28	-0.53	-1.48	0.048
REACTOME	REACTOME_NEUROTRANSMITTER_RELEASE_CYCLE	50	-0.47	-1.5	0.048
REACTOME	REACTOME_REGULATION_OF_TP53_ACTIVITY_THROUGH_ACETYLATION	29	-0.63	-1.5	0.048
REACTOME	REACTOME_DISEASES_OF_SIGNAL_TRANSDUCTION_BY_GROWTH_FACTOR_RECEPTORS_AND_SECOND_MESSENGERS	423	-0.49	-1.51	0.049
REACTOME	REACTOME_GLYCOSAMINOGLYCAN_METABOLISM	124	-0.49	-1.56	0.049
REACTOME	REACTOME_INTERLEUKIN_RECEPTOR_SHC_SIGNALING	27	0.63	1.59	0.049
KEGG	KEGG_ALLOGRAFT_REJECTION	35	0.9	2.13	0
KEGG	KEGG_ARRHYTHMOGENIC_RIGHT_VENTRICULAR_CARDIOMYOPATHY_ARVC	74	-0.58	-1.88	0
KEGG	KEGG_ASTHMA	28	0.86	2.06	0
KEGG	KEGG_AUTOIMMUNE_THYROID_DISEASE	48	0.85	2.32	0
KEGG	KEGG_AXON_GUIDANCE	128	-0.57	-1.86	0
KEGG	KEGG_BASAL_CELL_CARCINOMA	55	-0.57	-1.7	0
KEGG	KEGG_CYTOKINE_CYTOKINE_RECEPTOR_INTERACTION	260	0.56	2	0
KEGG	KEGG_GRAFT_VERSUS_HOST_DISEASE	37	0.9	2.12	0
KEGG	KEGG_HEMATOPOIETIC_CELL_LINEAGE	84	0.72	2.15	0
KEGG	KEGG_INTESTINAL_IMMUNE_NETWORK_FOR_IGA_PRODUCTION	46	0.82	2.12	0
KEGG	KEGG_O_GLYCAN_BIOSYNTHESIS	29	-0.63	-1.81	0
KEGG	KEGG_PENTOSE_PHOSPHATE_PATHWAY	27	-0.75	-1.94	0
KEGG	KEGG_PRIMARY_IMMUNODEFICIENCY	35	0.82	1.96	0
KEGG	KEGG_SYSTEMIC_LUPUS_ERYTHEMATOSUS	55	0.76	2.13	0
KEGG	KEGG_TIGHT_JUNCTION	128	-0.56	-1.8	0
KEGG	KEGG_VASOPRESSIN_REGULATED_WATER_REABSORPTION	44	-0.64	-1.81	0
KEGG	KEGG_WNT_SIGNALING_PATHWAY	150	-0.55	-1.74	0
KEGG	KEGG_ADHERENS_JUNCTION	68	-0.64	-1.78	0.002
KEGG	KEGG_ANTIGEN_PROCESSING_AND_PRESENTATION	80	0.71	2	0.002
KEGG	KEGG_NOTCH_SIGNALING_PATHWAY	47	-0.66	-1.72	0.002
KEGG	KEGG_TYPE_I_DIABETES_MELLITUS	41	0.81	2.12	0.002
KEGG	KEGG_FRUCTOSE_AND_MANNOSE_METABOLISM	32	-0.65	-1.75	0.004
KEGG	KEGG_STARCH_AND_SUCROSE_METABOLISM	51	-0.57	-1.74	0.004
KEGG	KEGG_HEDGEHOG_SIGNALING_PATHWAY	56	-0.55	-1.72	0.006
KEGG	KEGG_STEROID_HORMONE_BIOSYNTHESIS	55	0.59	1.83	0.006
KEGG	KEGG_BUTANOATE_METABOLISM	34	-0.61	-1.67	0.008
KEGG	KEGG_CELL_ADHESION_MOLECULES_CAMS	128	0.57	1.9	0.008
KEGG	KEGG_MELANOGENESIS	101	-0.49	-1.6	0.008
KEGG	KEGG_DRUG_METABOLISM_CYTOCHROME_P450	71	-0.59	-1.76	0.01
KEGG	KEGG_DRUG_METABOLISM_OTHER_ENZYMES	51	-0.6	-1.8	0.01
KEGG	KEGG_NATURAL_KILLER_CELL_MEDIATED_CYTOTOXICITY	131	0.57	1.7	0.01
KEGG	KEGG_NITROGEN_METABOLISM	23	-0.57	-1.7	0.01
KEGG	KEGG_THYROID_CANCER	29	-0.61	-1.61	0.01
KEGG	KEGG_PENTOSE_AND_GLUCURONATE_INTERCONVERSIONS	28	-0.67	-1.77	0.011
KEGG	KEGG_GAP_JUNCTION	88	-0.49	-1.58	0.012
KEGG	KEGG_METABOLISM_OF_XENOBIOTICS_BY_CYTOCHROME_P450	69	-0.6	-1.76	0.013
KEGG	KEGG_LEISHMANIA_INFECTION	70	0.66	1.83	0.014
KEGG	KEGG_RETINOL_METABOLISM	64	-0.58	-1.7	0.014
KEGG	KEGG_ASCORBATE_AND_ALDARATE_METABOLISM	25	-0.68	-1.72	0.015
KEGG	KEGG_GLYCEROPHOSPHOLIPID_METABOLISM	71	-0.52	-1.58	0.016
KEGG	KEGG_LYSINE_DEGRADATION	39	-0.59	-1.56	0.018
KEGG	KEGG_UBIQUITIN_MEDIATED_PROTEOLYSIS	130	-0.61	-1.63	0.018
KEGG	KEGG_PEROXISOME	78	-0.58	-1.65	0.02
KEGG	KEGG_PORPHYRIN_AND_CHLOROPHYLL_METABOLISM	40	-0.58	-1.64	0.021
KEGG	KEGG_SELENOAMINO_ACID_METABOLISM	24	-0.62	-1.55	0.022
KEGG	KEGG_GLYCOSAMINOGLYCAN_BIOSYNTHESIS_HEPARAN_SULFATE	26	-0.53	-1.52	0.023
KEGG	KEGG_INSULIN_SIGNALING_PATHWAY	136	-0.51	-1.58	0.024
KEGG	KEGG_TGF_BETA_SIGNALING_PATHWAY	85	-0.53	-1.63	0.025
KEGG	KEGG_INOSITOL_PHOSPHATE_METABOLISM	54	-0.58	-1.55	0.026
KEGG	KEGG_AMINOACYL_TRNA_BIOSYNTHESIS	22	-0.67	-1.52	0.028
KEGG	KEGG_ENDOCYTOSIS	179	-0.52	-1.58	0.029
KEGG	KEGG_FOCAL_ADHESION	197	-0.5	-1.59	0.037
KEGG	KEGG_MTOR_SIGNALING_PATHWAY	51	-0.55	-1.52	0.038
KEGG	KEGG_ARGININE_AND_PROLINE_METABOLISM	53	-0.54	-1.64	0.04
KEGG	KEGG_PROSTATE_CANCER	89	-0.49	-1.5	0.043
KEGG	KEGG_HUNTINGTONS_DISEASE	167	-0.56	-1.63	0.045
KEGG	KEGG_HYPERTROPHIC_CARDIOMYOPATHY_HCM	83	-0.45	-1.51	0.045
KEGG	KEGG_TERPENOID_BACKBONE_BIOSYNTHESIS	15	-0.68	-1.55	0.046
KEGG	KEGG_ENDOMETRIAL_CANCER	52	-0.55	-1.51	0.047
KEGG	KEGG_CARDIAC_MUSCLE_CONTRACTION	78	-0.47	-1.54	0.048
KEGG	KEGG_HISTIDINE_METABOLISM	28	-0.52	-1.53	0.049
BIOCARTA	BIOCARTA_COMP_PATHWAY	19	0.75	1.92	0
BIOCARTA	BIOCARTA_DC_PATHWAY	17	0.84	2.02	0
BIOCARTA	BIOCARTA_GRANULOCYTES_PATHWAY	15	0.92	2.1	0
BIOCARTA	BIOCARTA_LAIR_PATHWAY	17	0.77	2	0
BIOCARTA	BIOCARTA_MTOR_PATHWAY	21	-0.74	-1.75	0
BIOCARTA	BIOCARTA_NKT_PATHWAY	26	0.82	2	0
BIOCARTA	BIOCARTA_NO2IL12_PATHWAY	15	0.94	1.88	0
BIOCARTA	BIOCARTA_IL17_PATHWAY	15	0.81	1.87	0.002
BIOCARTA	BIOCARTA_TH1TH2_PATHWAY	21	0.78	1.93	0.002
BIOCARTA	BIOCARTA_CTLA4_PATHWAY	20	0.82	1.81	0.004
BIOCARTA	BIOCARTA_GSK3_PATHWAY	20	-0.67	-1.69	0.004
BIOCARTA	BIOCARTA_RHO_PATHWAY	21	-0.7	-1.69	0.004
BIOCARTA	BIOCARTA_WNT_PATHWAY	24	-0.65	-1.64	0.004
BIOCARTA	BIOCARTA_ALK_PATHWAY	37	-0.6	-1.74	0.006
BIOCARTA	BIOCARTA_CYTOKINE_PATHWAY	19	0.71	1.87	0.006
BIOCARTA	BIOCARTA_IL12_PATHWAY	19	0.81	1.87	0.006
BIOCARTA	BIOCARTA_CSK_PATHWAY	20	0.76	1.81	0.012
BIOCARTA	BIOCARTA_IGF1MTOR_PATHWAY	19	-0.67	-1.6	0.012
BIOCARTA	BIOCARTA_PDZS_PATHWAY	17	-0.64	-1.57	0.012
BIOCARTA	BIOCARTA_ARAP_PATHWAY	17	-0.68	-1.57	0.014
BIOCARTA	BIOCARTA_EIF4_PATHWAY	24	-0.64	-1.62	0.016
BIOCARTA	BIOCARTA_PITX2_PATHWAY	16	-0.67	-1.59	0.02
BIOCARTA	BIOCARTA_SPRY_PATHWAY	17	-0.61	-1.5	0.021
BIOCARTA	BIOCARTA_EIF_PATHWAY	16	-0.71	-1.64	0.025
BIOCARTA	BIOCARTA_AGR_PATHWAY	32	-0.52	-1.53	0.026
BIOCARTA	BIOCARTA_INTEGRIN_PATHWAY	34	-0.61	-1.59	0.028
BIOCARTA	BIOCARTA_TFF_PATHWAY	24	-0.59	-1.61	0.03
BIOCARTA	BIOCARTA_INFLAM_PATHWAY	27	0.6	1.65	0.034
BIOCARTA	BIOCARTA_SHH_PATHWAY	16	-0.61	-1.51	0.038
BIOCARTA	BIOCARTA_PTDINS_PATHWAY	23	-0.64	-1.5	0.043
BIOCARTA	BIOCARTA_NDKDYNAMIN_PATHWAY	17	-0.65	-1.5	0.044
BIOCARTA	BIOCARTA_RACCYCD_PATHWAY	26	-0.64	-1.56	0.045
BIOCARTA	BIOCARTA_RAS_PATHWAY	22	-0.64	-1.51	0.046
BIOCARTA	BIOCARTA_TGFB_PATHWAY	19	-0.63	-1.51	0.046
BIOCARTA	BIOCARTA_MAPK_PATHWAY	81	-0.55	-1.47	0.047
BIOCARTA	BIOCARTA_ERAD_PATHWAY	19	-0.65	-1.49	0.048
