# Supplementary material for: Characterization of Estrogen Receptors in Pancreatic Adenocarcinoma with Tertiary Lymphoid Structures
Source: Cancers (Basel). 2023 Jan 29;15(3):828. doi: 10.3390/cancers15030828 (PMC9913785; doi:10.3390/cancers15030828)
Supplement: Supplementary file 1 [file cancers-15-00828-s001.zip › Table S2.xlsx]

## Sheet: merge
Table S2. Genes significantly correlated with TLS scores in both TCGA and CPTAC-PDAC cohorts (method: spearman correlation analysis)
ID	TCGA-r (|r|>0.4)	TCGA-p	CPTAC-PDAC-r (|r|>0.2)	CPTAC-PDAC-p
ABCD2	0.691768	3.02566e-27	0.599315	4.11992e-15
ABI3	0.743657	2.66611e-33	0.440729	4.51566e-08
ACAP1	0.671363	3.34776e-25	0.613382	6.17687e-16
ACKR1	0.652	2.08586e-23	0.395424	1.21684e-06
ACP5	0.540293	3.49198e-15	0.381836	2.9835e-06
ACP6	-0.407143	1.17116e-08	-0.350024	2.0934e-05
ADA	0.420364	3.46358e-09	0.230275	0.00601348
ADAMDEC1	0.650595	2.78267e-23	0.395329	1.2246e-06
ADAMTS1	0.548307	1.12806e-15	0.211122	0.0119705
ADAMTS3	0.654015	1.37624e-23	0.213558	0.0110003
ADAP2	0.700435	3.63465e-28	0.281082	0.000734704
ADCY4	0.444329	3.31385e-10	0.257507	0.00205157
ADH1B	0.597583	5.31709e-19	0.248906	0.00291772
ADIPOQ	0.535125	7.12294e-15	0.308841	0.000194424
ADPRH	0.680794	3.987e-26	0.321045	0.0001038
ADRB2	0.573976	2.44909e-17	0.363308	9.51552e-06
AGAP2	0.561799	1.57017e-16	0.356192	1.45794e-05
AGTR2	0.444159	3.37179e-10	0.270123	0.00119774
AIF1	0.770165	5.4217e-37	0.462802	7.55657e-09
AIM2	0.66555	1.19548e-24	0.548448	1.92143e-12
AKNA	0.652008	2.08244e-23	0.388501	1.93123e-06
ALPL	0.445209	3.02958e-10	0.211764	0.0117077
AMPD1	0.57873	1.16085e-17	0.24004	0.004144
ANGPTL1	0.601991	2.51059e-19	0.239	0.00431469
ANGPTL6	0.454095	1.207e-10	0.354587	1.60303e-05
ANK2	0.484023	4.44363e-12	0.217056	0.0097281
ANKRD33B	0.647987	4.73138e-23	0.264986	0.00149586
ANKRD44	0.623551	5.37828e-21	0.424813	1.51825e-07
ANKRD55	0.730606	1.20424e-31	0.34263	3.19796e-05
ANXA2R	0.486929	3.16915e-12	0.20131	0.0166792
AOAH	0.76928	7.33528e-37	0.585419	2.4566e-14
AP1M2	-0.451338	1.61044e-10	-0.383535	2.67274e-06
AP1S1	-0.450354	1.78379e-10	-0.210989	0.0120255
AP1S2	0.555296	4.10726e-16	0.241376	0.00393373
APBB1IP	0.720952	1.75342e-30	0.390441	1.69861e-06
APLNR	0.665208	1.28741e-24	0.456659	1.25883e-08
APOBEC3A	0.489295	2.40108e-12	0.520279	3.78317e-11
APOBEC3C	0.428149	1.64858e-09	0.244831	0.00343361
APOBEC3D	0.456223	9.64439e-11	0.382234	2.90777e-06
APOBEC3G	0.607788	9.19324e-20	0.556668	7.63402e-13
APOBEC3H	0.750068	3.76372e-34	0.519765	3.98445e-11
APOBR	0.556648	3.36905e-16	0.329415	6.64427e-05
APOC1	0.526323	2.33354e-14	0.35317	1.7423e-05
APOE	0.440453	4.90447e-10	0.395175	1.23739e-06
APOL3	0.664012	1.66652e-24	0.553448	1.09918e-12
APOL4	0.531186	1.2166e-14	0.226187	0.00699763
AQP9	0.527193	2.07849e-14	0.300402	0.000295412
ARHGAP15	0.796125	4.02234e-41	0.55418	1.01208e-12
ARHGAP25	0.756028	5.77814e-35	0.605587	1.78849e-15
ARHGAP30	0.748621	5.88534e-34	0.555456	8.76054e-13
ARHGAP31	0.60186	2.56781e-19	0.204324	0.0150859
ARHGAP4	0.423346	2.61216e-09	0.434291	7.43033e-08
ARHGAP9	0.777148	4.76661e-38	0.636196	2.30936e-17
ARHGDIB	0.660801	3.31223e-24	0.390423	1.70054e-06
ARHGEF15	0.581088	7.97997e-18	0.23385	0.00525615
ARHGEF6	0.69011	4.50002e-27	0.36249	9.99894e-06
ARID5A	0.549655	9.3008e-16	0.318216	0.000120348
ARL11	0.659121	4.72887e-24	0.392033	1.52776e-06
ARRB2	0.645752	7.42722e-23	0.340841	3.53771e-05
ARRDC5	0.619058	1.22773e-20	0.387833	2.01812e-06
ASB2	0.693719	1.8902e-27	0.460842	8.90307e-09
ASGR2	0.503087	4.56127e-13	0.383146	2.74113e-06
ASPA	0.552121	6.51859e-16	0.236526	0.0047463
ATP1A4	0.5457	1.6345e-15	0.262481	0.00166448
ATP6V1B2	0.440772	4.74987e-10	0.227527	0.00666036
ATP8B4	0.656386	8.40219e-24	0.20741	0.0135932
B2M	0.476266	1.07859e-11	0.331735	5.85773e-05
B3GNT3	-0.432738	1.05493e-09	-0.387452	2.06934e-06
BAIAP2L1	-0.401701	1.90465e-08	-0.363102	9.63489e-06
BATF3	0.585533	3.90455e-18	0.284195	0.000637154
BCL2	0.686824	9.80621e-27	0.361933	1.03411e-05
BCL2A1	0.705153	1.11033e-28	0.484939	1.10248e-09
BCL6B	0.585427	3.97187e-18	0.242784	0.00372243
BEND4	0.544153	2.03399e-15	0.426555	1.33354e-07
BFSP2	0.560788	1.82599e-16	0.422322	1.82531e-07
BHLHE22	0.634447	6.866e-22	0.271561	0.0011246
BIN2	0.781175	1.12647e-38	0.603313	2.42527e-15
BLK	0.602583	2.26774e-19	0.450589	2.06408e-08
BMP2K	0.487033	3.13104e-12	0.227347	0.00670476
BMP6	0.408853	1.0034e-08	0.334749	4.96591e-05
BSG	-0.415595	5.40798e-09	-0.255469	0.00223249
BTK	0.79826	1.73037e-41	0.547198	2.20617e-12
BTLA	0.786223	1.76738e-39	0.566963	2.31667e-13
BTN2A2	0.631055	1.31456e-21	0.509324	1.12172e-10
BTN3A1	0.485229	3.86345e-12	0.459416	1.00239e-08
BTN3A2	0.487525	2.95603e-12	0.431483	9.20344e-08
BTN3A3	0.560239	1.9815e-16	0.460144	9.43577e-09
C10orf105	0.558635	2.51362e-16	0.328938	6.81772e-05
C11orf21	0.635984	5.10214e-22	0.482662	1.35252e-09
C11orf49	-0.436964	6.95128e-10	-0.370123	6.26248e-06
C12orf42	0.457599	8.33477e-11	0.401714	7.92431e-07
C16orf54	0.407577	1.12619e-08	0.314671	0.000144549
C19orf38	0.646952	5.83275e-23	0.532382	1.0875e-11
C1orf162	0.762486	7.13104e-36	0.476253	2.385e-09
C1QA	0.716378	5.99931e-30	0.472794	3.22373e-09
C1QB	0.691941	2.90233e-27	0.445118	3.1969e-08
C1QC	0.683569	2.09957e-26	0.448251	2.49064e-08
C2	0.516645	8.2739e-14	0.282979	0.000673748
C21orf91	0.573458	2.65451e-17	0.218806	0.00914139
C3	0.522284	3.97682e-14	0.331846	5.82228e-05
C3AR1	0.70697	6.98755e-29	0.409114	4.73028e-07
C4orf50	0.453882	1.23429e-10	0.249033	0.00290289
C5AR1	0.521114	4.63509e-14	0.254643	0.00230988
C7	0.608856	7.62136e-20	0.217514	0.00957148
CACNA1I	0.419839	3.63911e-09	0.233443	0.00533779
CADM3	0.584195	4.8472e-18	0.476925	2.24849e-09
CALCRL	0.610634	5.57092e-20	0.313909	0.000150312
CALD1	0.422598	2.80457e-09	-0.228747	0.00636592
CAMP	0.503253	4.46887e-13	0.224155	0.00753798
CAMSAP3	-0.551267	7.37473e-16	-0.358072	1.30383e-05
CARD16	0.544875	1.83685e-15	0.407466	5.31204e-07
CARD17	0.575167	2.03347e-17	0.481752	1.46699e-09
CARD8	0.475358	1.19479e-11	0.314731	0.000144104
CARD9	0.445794	2.85373e-10	0.268714	0.00127355
CASP1	0.504066	4.04225e-13	0.470958	3.77792e-09
CASQ1	0.488532	2.62656e-12	0.244035	0.00354344
CASS4	0.681437	3.43863e-26	0.415609	2.97682e-07
CBFA2T3	0.427512	1.75307e-09	0.211422	0.0118472
CBLN4	0.450221	1.80861e-10	0.279961	0.000773099
CCDC102B	0.54016	3.55736e-15	0.204945	0.0147747
CCDC141	0.45206	1.4937e-10	0.365709	8.22015e-06
CCDC24	-0.428124	1.65271e-09	-0.264014	0.00155934
CCDC69	0.695927	1.10491e-27	0.479104	1.85575e-09
CCDC8	0.460162	6.34048e-11	-0.209089	0.0128372
CCL11	0.521892	4.1865e-14	0.210035	0.0124273
CCL13	0.410887	8.33872e-09	0.225806	0.00709626
CCL14	0.572296	3.17916e-17	0.221171	0.00839889
CCL17	0.530487	1.33681e-14	0.286806	0.000564655
CCL18	0.590225	1.81433e-18	0.496644	3.76472e-10
CCL19	0.748479	6.14816e-34	0.535943	7.46376e-12
CCL2	0.567397	6.74708e-17	0.446582	2.84584e-08
CCL21	0.680928	3.86661e-26	0.53912	5.31554e-12
CCL22	0.607234	1.01276e-19	0.455512	1.38317e-08
CCL23	0.588313	2.48306e-18	0.578428	5.84381e-14
CCL3	0.673411	2.12303e-25	0.551094	1.43148e-12
CCL4	0.825732	1.24332e-46	0.735001	3.21764e-25
CCL5	0.841842	4.34868e-50	0.757199	1.73059e-27
CCL8	0.651955	2.10559e-23	0.528267	1.67065e-11
CCR1	0.727997	2.51188e-31	0.469695	4.21108e-09
CCR2	0.77307	1.9932e-37	0.567237	2.24304e-13
CCR3	0.447741	2.33704e-10	0.249951	0.0027973
CCR4	0.720247	2.12299e-30	0.555204	9.01494e-13
CCR5	0.807533	3.93715e-43	0.710326	5.98319e-23
CCR6	0.55894	2.40242e-16	0.324248	8.76462e-05
CCR7	0.737689	1.56611e-32	0.537219	6.51538e-12
CCR8	0.632671	9.65682e-22	0.630322	5.52399e-17
CD101	0.609203	7.171e-20	0.278595	0.000822331
CD14	0.589534	2.03263e-18	0.271737	0.00111597
CD163	0.637859	3.54338e-22	0.217989	0.00941137
CD180	0.779706	1.91335e-38	0.511811	8.79393e-11
CD19	0.66899	5.64831e-25	0.445644	3.06611e-08
CD1B	0.606954	1.06363e-19	0.422752	1.76832e-07
CD1C	0.609322	7.02183e-20	0.26371	0.00157969
CD1D	0.703373	1.74146e-28	0.380928	3.1632e-06
CD1E	0.573504	2.63568e-17	0.265054	0.00149148
CD2	0.830663	1.19016e-47	0.661724	4.15269e-19
CD200	0.476897	1.00436e-11	0.271	0.00115262
CD200R1	0.669326	5.24613e-25	0.54034	4.6614e-12
CD209	0.62161	7.69493e-21	0.345165	2.76893e-05
CD22	0.669766	4.7624e-25	0.468017	4.86115e-09
CD226	0.743372	2.90428e-33	0.559669	5.4155e-13
CD244	0.64028	2.20499e-22	0.569939	1.6287e-13
CD247	0.769632	6.50533e-37	0.630121	5.68964e-17
CD27	0.784428	3.43489e-39	0.602693	2.63449e-15
CD274	0.509272	2.11327e-13	0.54683	2.29756e-12
CD28	0.750142	3.67875e-34	0.487255	8.94177e-10
CD300A	0.633275	8.60202e-22	0.308994	0.000192929
CD300C	0.56999	4.53703e-17	0.392923	1.43949e-06
CD300E	0.506134	3.1281e-13	0.290804	0.000468252
CD300LB	0.626457	3.13082e-21	0.335776	4.69218e-05
CD300LF	0.647886	4.82967e-23	0.39479	1.26994e-06
CD300LG	0.514328	1.11356e-13	0.395868	1.18085e-06
CD33	0.678161	7.28036e-26	0.410775	4.20577e-07
CD36	0.599638	3.75285e-19	0.368565	6.89688e-06
CD37	0.789096	6.02328e-40	0.542057	3.87154e-12
CD38	0.782947	5.9139e-39	0.688223	4.14097e-21
CD3D	0.813415	3.20539e-44	0.693467	1.56855e-21
CD3E	0.814944	1.64606e-44	0.600355	3.59189e-15
CD3G	0.787055	1.29614e-39	0.617723	3.37365e-16
CD4	0.714915	8.84605e-30	0.436209	6.41284e-08
CD40	0.509994	1.92963e-13	0.332471	5.62695e-05
CD40LG	0.714945	8.77561e-30	0.395197	1.23561e-06
CD48	0.83983	1.23273e-49	0.698215	6.39696e-22
CD5	0.708593	4.60768e-29	0.56785	2.08664e-13
CD52	0.782869	6.08404e-39	0.608322	1.23568e-15
CD53	0.802019	3.82581e-42	0.65692	9.11153e-19
CD6	0.749555	4.41237e-34	0.501447	2.39373e-10
CD69	0.756183	5.49887e-35	0.566279	2.51117e-13
CD7	0.72228	1.22132e-30	0.651642	2.12583e-18
CD72	0.677364	8.72333e-26	0.435096	6.98581e-08
CD74	0.677964	7.61398e-26	0.492667	5.44844e-10
CD79A	0.664597	1.46906e-24	0.490535	6.6296e-10
CD79B	0.752939	1.53655e-34	0.579764	4.95987e-14
CD80	0.603733	1.8604e-19	0.488754	7.80231e-10
CD83	0.665982	1.08865e-24	0.55743	6.99892e-13
CD84	0.723096	9.76861e-31	0.531585	1.18226e-11
CD86	0.719939	2.30743e-30	0.501738	2.3284e-10
CD8A	0.798653	1.48047e-41	0.600167	3.68235e-15
CD8B	0.759625	1.8163e-35	0.557614	6.85336e-13
CD96	0.77338	1.78938e-37	0.598407	4.64172e-15
CDC42BPG	-0.411154	8.13807e-09	-0.346278	2.59816e-05
CDHR1	0.462304	5.03609e-11	0.221004	0.00844952
CEACAM21	0.710912	2.52821e-29	0.414577	3.20619e-07
CEACAM3	0.491219	1.91304e-12	0.402586	7.4619e-07
CEACAM4	0.607953	8.93103e-20	0.21057	0.0122006
CEBPE	0.524161	3.10696e-14	0.352247	1.83909e-05
CELF2	0.680858	3.92905e-26	0.367383	7.41793e-06
CEP170B	-0.443656	3.54849e-10	-0.374502	4.76214e-06
CETP	0.510364	1.84166e-13	0.215343	0.0103338
CFP	0.690363	4.23649e-27	0.488441	8.02776e-10
CHI3L1	0.461816	5.3081e-11	0.302697	0.000263978
CHI3L2	0.632043	1.08901e-21	0.470945	3.78211e-09
CHL1	0.525596	2.56975e-14	0.227865	0.00657755
CHODL	0.507468	2.64901e-13	0.23266	0.00549825
CHRDL1	0.649701	3.33986e-23	0.31289	0.000158351
CHRNA6	0.526134	2.39282e-14	0.207128	0.0137243
CHST2	0.401561	1.92829e-08	0.310279	0.000180822
CIDEA	0.42999	1.37943e-09	0.252011	0.00257287
CIITA	0.660753	3.34605e-24	0.410163	4.39227e-07
CILP	0.557362	3.03288e-16	0.267336	0.00135196
CISH	0.407119	1.17368e-08	0.287945	0.000535487
CLC	0.429995	1.37871e-09	0.244918	0.00342173
CLDN12	-0.415935	5.23992e-09	-0.381742	3.00169e-06
CLEC10A	0.71212	1.84491e-29	0.481283	1.52954e-09
CLEC12A	0.623724	5.20847e-21	0.385325	2.37886e-06
CLEC12B	0.473321	1.50157e-11	0.306747	0.000215947
CLEC17A	0.633765	7.82954e-22	0.378484	3.69967e-06
CLEC1A	0.649148	3.73829e-23	0.350182	2.07424e-05
CLEC2B	0.603032	2.09927e-19	0.270084	0.00119976
CLEC2D	0.534401	7.86414e-15	0.298168	0.000329326
CLEC3B	0.470284	2.10519e-11	0.26919	0.0012475
CLEC4A	0.688705	6.2867e-27	0.455032	1.43857e-08
CLEC4C	0.574	2.43988e-17	0.579207	5.31136e-14
CLEC4D	0.632072	1.08295e-21	0.420168	2.13794e-07
CLEC4E	0.684566	1.66447e-26	0.324663	8.57326e-05
CLEC4G	0.523014	3.61364e-14	0.425568	1.43537e-07
CLEC6A	0.518764	6.29288e-14	0.40759	5.26594e-07
CLEC7A	0.660456	3.56368e-24	0.450674	2.04988e-08
CLEC9A	0.676724	1.00851e-25	0.414995	3.11133e-07
CLECL1	0.734933	3.49008e-32	0.535434	7.87872e-12
CLIC2	0.739066	1.04521e-32	0.44049	4.60103e-08
CLNK	0.625597	3.67706e-21	0.400295	8.73589e-07
CMA1	0.608709	7.82199e-20	0.44842	2.45712e-08
CMKLR1	0.730091	1.39326e-31	0.469044	4.45254e-09
CNR2	0.647115	5.64464e-23	0.501443	2.3947e-10
CNTFR	0.424628	2.31184e-09	0.284528	0.000627441
CNTNAP4	0.467872	2.74677e-11	0.227896	0.00657
COG7	-0.417607	4.48488e-09	-0.283702	0.000651746
COL19A1	0.575019	2.08123e-17	0.425228	1.47213e-07
COL23A1	0.530637	1.31019e-14	0.349069	2.21245e-05
CORO1A	0.794606	7.28336e-41	0.605771	1.74473e-15
COX7A1	0.420621	3.38081e-09	-0.227523	0.00666142
CPNE5	0.511708	1.55404e-13	0.32617	7.91114e-05
CPVL	0.608588	7.98977e-20	0.306657	0.000216919
CPXM1	0.451055	1.65852e-10	0.207303	0.0136427
CR1	0.720164	2.17121e-30	0.48464	1.13263e-09
CR1L	0.642285	1.48357e-22	0.645067	5.96719e-18
CR2	0.575705	1.86922e-17	0.358127	1.29951e-05
CRB3	-0.46429	4.06177e-11	-0.289362	0.000501132
CRHBP	0.54851	1.0958e-15	0.340391	3.62823e-05
CRTAM	0.760236	1.48909e-35	0.588398	1.68724e-14
CRYBB1	0.590262	1.80306e-18	0.25594	0.00218944
CSF1	0.552119	6.52047e-16	0.207149	0.0137143
CSF1R	0.678234	7.15939e-26	0.333477	5.32538e-05
CSF2RA	0.667991	7.03011e-25	0.320438	0.000107165
CSF2RB	0.778478	2.97027e-38	0.670748	9.11901e-20
CSF3R	0.591475	1.4761e-18	0.363333	9.5007e-06
CST7	0.698043	6.57401e-28	0.522411	3.04806e-11
CTLA4	0.768463	9.67952e-37	0.643084	8.10604e-18
CTSC	0.470519	2.05112e-11	0.363817	9.22559e-06
CTSG	0.587393	2.88569e-18	0.340926	3.52071e-05
CTSW	0.672147	2.81323e-25	0.518768	4.40527e-11
CUX2	0.425933	2.04055e-09	0.415296	3.04457e-07
CXCL10	0.735738	2.76471e-32	0.618451	3.04554e-16
CXCL11	0.63352	8.20714e-22	0.590102	1.3587e-14
CXCL12	0.666822	9.07054e-25	0.331495	5.93476e-05
CXCL13	0.732747	6.54547e-32	0.672258	7.03947e-20
CXCL9	0.808801	2.30974e-43	0.602517	2.69677e-15
CXCR2	0.498651	7.84573e-13	0.304238	0.000244638
CXCR3	0.560099	2.02298e-16	0.597256	5.39708e-15
CXCR4	0.657843	6.19045e-24	0.384353	2.53442e-06
CXCR5	0.631495	1.20908e-21	0.551111	1.42875e-12
CXCR6	0.772309	2.59392e-37	0.635053	2.74055e-17
CXorf21	0.762804	6.4208e-36	0.584426	2.78196e-14
CXorf65	0.447084	2.50027e-10	0.381643	3.02074e-06
CYBB	0.753908	1.13224e-34	0.547536	2.12533e-12
CYLD	0.414357	6.06426e-09	0.209333	0.0127303
CYP19A1	0.444233	3.34623e-10	0.251372	0.00264065
CYSLTR1	0.7412	5.55832e-33	0.546231	2.45424e-12
CYSLTR2	0.497434	9.09234e-13	0.381951	2.96133e-06
CYTH4	0.762665	6.72252e-36	0.53623	7.23952e-12
CYTIP	0.757957	3.11431e-35	0.506255	1.51064e-10
CYYR1	0.571278	3.72076e-17	0.221486	0.00830384
DAAM2	0.421742	3.0414e-09	-0.232604	0.00550981
DAZL	0.603576	1.91139e-19	0.405689	6.01565e-07
DCLK1	0.595119	8.04741e-19	0.22965	0.00615546
DDX58	0.406339	1.25911e-08	0.338807	3.96484e-05
DEFB124	0.539163	4.08519e-15	0.257985	0.00201112
DHH	0.529426	1.5418e-14	0.35171	1.89766e-05
DNAH8	0.509576	2.0339e-13	0.473621	3.00062e-09
DNAJC5B	0.69107	3.57769e-27	0.376129	4.29713e-06
DNASE1L3	0.585573	3.87945e-18	0.468372	4.71592e-09
DOCK10	0.618429	1.37668e-20	0.5234	2.75599e-11
DOCK11	0.605413	1.39089e-19	0.28169	0.000714635
DOCK2	0.768633	9.13957e-37	0.606841	1.51025e-15
DOCK8	0.640359	2.17069e-22	0.544822	2.86434e-12
DOK2	0.757832	3.24257e-35	0.568184	2.00585e-13
DOK3	0.710502	2.8125e-29	0.449707	2.21605e-08
DPEP2	0.71842	3.47453e-30	0.380834	3.18243e-06
DPPA4	0.447691	2.34909e-10	0.327355	7.42432e-05
DPT	0.552268	6.38107e-16	0.206781	0.0138866
DPYS	0.434351	9.00212e-10	0.411739	3.92754e-07
DTHD1	0.610844	5.36802e-20	0.53924	5.24752e-12
DUSP2	0.488631	2.59616e-12	0.405407	6.13506e-07
DYSF	0.486541	3.31611e-12	0.253598	0.0024112
EAF2	0.514481	1.09205e-13	0.273899	0.00101442
EBI3	0.709906	3.28187e-29	0.426992	1.29073e-07
ELMO1	0.521691	4.29815e-14	0.396378	1.1408e-06
ELMO3	-0.423619	2.54528e-09	-0.370739	6.0271e-06
ELN	0.427073	1.82894e-09	-0.291926	0.000444078
EMCN	0.576062	1.7676e-17	0.356672	1.41706e-05
EMILIN2	0.566389	7.86387e-17	0.372704	5.33145e-06
ENPP6	0.612211	4.21185e-20	0.223379	0.0077541
EOMES	0.77261	2.33769e-37	0.559099	5.78156e-13
EPB41L3	0.415455	5.47827e-09	0.249399	0.00286039
EPCAM	-0.439058	5.64118e-10	-0.299041	0.000315665
EPS8L2	-0.410951	8.29038e-09	-0.263055	0.00162437
EPSTI1	0.420416	3.44675e-09	0.378252	3.75464e-06
ESR1	0.60821	8.53799e-20	0.292889	0.000424242
ESR2	0.348532	1.42404e-06	0.314645	0.00014474
ETS1	0.553749	5.14684e-16	0.2337	0.00528609
EVI2A	0.723596	8.51689e-31	0.448983	2.34869e-08
EVI2B	0.761855	8.77434e-36	0.541932	3.92402e-12
EVL	0.55282	5.89103e-16	0.43986	4.83255e-08
F8	0.420378	3.45904e-09	0.228169	0.00650392
FABP4	0.559006	2.37904e-16	0.339574	3.79849e-05
FAM110D	0.563457	1.22462e-16	0.386665	2.17918e-06
FAM124A	0.557786	2.84917e-16	0.288304	0.000526569
FAM129C	0.60507	1.47603e-19	0.509761	1.07495e-10
FAM180A	0.436609	7.20028e-10	-0.264969	0.00149696
FAM180B	0.616555	1.93353e-20	0.389518	1.80576e-06
FAM20A	0.488988	2.48965e-12	0.202282	0.0161502
FAM49A	0.682405	2.75034e-26	0.257087	0.00208769
FAM78A	0.792629	1.56559e-40	0.531521	1.19024e-11
FAS	0.43394	9.37423e-10	0.246946	0.00315647
FASLG	0.716296	6.13108e-30	0.654673	1.30964e-18
FCAR	0.450676	1.72521e-10	0.400488	8.62122e-07
FCER1G	0.684051	1.877e-26	0.440807	4.48854e-08
FCER2	0.650793	2.67211e-23	0.523894	2.6205e-11
FCGR1A	0.658629	5.24596e-24	0.287791	0.000539352
FCGR1B	0.662831	2.14737e-24	0.318113	0.000120993
FCGR2A	0.572399	3.12873e-17	0.263534	0.00159155
FCGR2B	0.639852	2.39864e-22	0.277448	0.000865899
FCGR3A	0.606681	1.11548e-19	0.274134	0.00100388
FCGR3B	0.509616	2.02372e-13	0.387341	2.08453e-06
FCN1	0.644852	8.89591e-23	0.436543	6.24992e-08
FCN3	0.46356	4.39671e-11	0.245028	0.00340691
FCRL1	0.628742	2.03776e-21	0.457691	1.15624e-08
FCRL2	0.570965	3.90514e-17	0.438448	5.39367e-08
FCRL3	0.750136	3.68557e-34	0.497907	3.34443e-10
FCRL4	0.432464	1.0836e-09	0.29414	0.000399711
FCRL5	0.669827	4.69882e-25	0.435969	6.53231e-08
FCRL6	0.723178	9.55244e-31	0.510236	1.0262e-10
FCRLA	0.659083	4.76712e-24	0.382414	2.87417e-06
FDCSP	0.562058	1.51065e-16	0.322728	9.49953e-05
FGD2	0.595997	6.94547e-19	0.418233	2.46188e-07
FGD3	0.65839	5.51684e-24	0.426491	1.33994e-07
FGFBP2	0.426812	1.8754e-09	0.248174	0.00300485
FGL2	0.633195	8.73442e-22	0.47541	2.56762e-09
FGR	0.699185	4.9573e-28	0.453735	1.59931e-08
FLI1	0.72896	1.9166e-31	0.468526	4.65423e-09
FLT3	0.62552	3.73022e-21	0.305989	0.000224266
FLVCR2	0.489288	2.40312e-12	0.277602	0.000859926
FMNL1	0.622472	6.56528e-21	0.435969	6.53231e-08
FMO3	0.431484	1.19262e-09	-0.27237	0.00108528
FNBP1	0.596198	6.71471e-19	0.261599	0.00172781
FOLR2	0.662136	2.49156e-24	0.280055	0.000769806
FOXP3	0.702271	2.29779e-28	0.530472	1.32824e-11
FPR1	0.634167	7.24732e-22	0.258992	0.00192818
FPR2	0.509998	1.92861e-13	0.276043	0.000922098
FPR3	0.704494	1.31217e-28	0.523349	2.77047e-11
FUT7	0.705567	9.99461e-29	0.550576	1.51672e-12
FXYD7	0.432881	1.04019e-09	0.291779	0.000447188
FYN	0.541551	2.93019e-15	0.222505	0.00800368
GAB3	0.744517	2.05739e-33	0.513126	7.72654e-11
GAPT	0.722807	1.05725e-30	0.490171	6.85446e-10
GBP1	0.656676	7.90659e-24	0.480222	1.6809e-09
GBP4	0.609913	6.32709e-20	0.523503	2.72725e-11
GBP5	0.795561	5.01617e-41	0.721478	6.04703e-24
GFI1	0.574696	2.18877e-17	0.517471	5.01726e-11
GFRA1	0.530489	1.33645e-14	0.212882	0.0112625
GFRA2	0.502279	5.03794e-13	0.28294	0.000674939
GGA2	0.442195	4.11473e-10	0.249219	0.00288121
GH1	0.445641	2.89878e-10	0.229769	0.00612822
GIMAP1	0.758825	2.35375e-35	0.511216	9.32286e-11
GIMAP2	0.458396	7.65687e-11	0.373993	4.91731e-06
GIMAP4	0.79794	1.96511e-41	0.638649	1.59547e-17
GIMAP5	0.725511	5.02138e-31	0.58318	3.24972e-14
GIMAP6	0.71548	7.61571e-30	0.533443	9.72527e-12
GIMAP7	0.732846	6.36231e-32	0.570915	1.44979e-13
GIMAP8	0.704038	1.47251e-28	0.509354	1.11845e-10
GJA4	0.510972	1.7058e-13	0.285881	0.00058941
GLIPR1	0.605051	1.48113e-19	0.259955	0.00185182
GLIPR2	0.700909	3.22998e-28	0.384503	2.50982e-06
GLT1D1	0.428616	1.57583e-09	0.274571	0.000984614
GM2A	0.567064	7.09733e-17	0.345909	2.65352e-05
GMFG	0.802986	2.58062e-42	0.561073	4.6063e-13
GNG2	0.453637	1.26643e-10	0.381463	3.05604e-06
GNG8	0.453594	1.2721e-10	0.264881	0.00150261
GNGT2	0.783421	4.97272e-39	0.626868	9.14734e-17
GNLY	0.435511	8.02856e-10	0.329629	6.56777e-05
GOLT1A	-0.423772	2.50841e-09	-0.273629	0.00102661
GP1BA	0.541633	2.89697e-15	0.442727	3.86104e-08
GPR141	0.652084	2.05019e-23	0.464767	6.40475e-09
GPR15	0.497217	9.33405e-13	0.288065	0.000532499
GPR155	0.511294	1.63765e-13	0.221054	0.0084342
GPR171	0.757971	3.10037e-35	0.512411	8.29058e-11
GPR174	0.722344	1.20004e-30	0.673573	5.61103e-20
GPR18	0.730483	1.24691e-31	0.576527	7.37007e-14
GPR182	0.570044	4.49974e-17	0.396037	1.16745e-06
GPR183	0.661342	2.95171e-24	0.401147	8.23954e-07
GPR31	0.546706	1.41713e-15	0.453218	1.66814e-08
GPR55	0.572631	3.01814e-17	0.368714	6.83333e-06
GPR65	0.754914	8.2372e-35	0.564352	3.14714e-13
GPR84	0.543625	2.19083e-15	0.280971	0.000738435
GPRC5C	-0.425946	2.03799e-09	-0.416782	2.73508e-07
GPRIN3	0.401338	1.96671e-08	0.329663	6.55561e-05
GPSM3	0.605725	1.31739e-19	0.354942	1.56979e-05
GRAP	0.590816	1.64585e-18	0.385967	2.28109e-06
GRAP2	0.665841	1.12252e-24	0.529903	1.40952e-11
GRIN3A	0.420324	3.47659e-09	0.598305	4.70469e-15
GRM2	0.443549	3.58744e-10	0.26588	0.00143951
GSTM5	0.444691	3.1938e-10	-0.218263	0.00932013
GTSF1	0.716653	5.57508e-30	0.524928	2.35718e-11
GTSF1L	0.587738	2.72793e-18	0.47315	3.12589e-09
GYPC	0.693868	1.82307e-27	0.303934	0.000248345
GZMA	0.749648	4.28652e-34	0.617098	3.68273e-16
GZMB	0.740129	7.63697e-33	0.701944	3.12368e-22
GZMH	0.787762	9.94944e-40	0.585534	2.42123e-14
GZMK	0.799252	1.16577e-41	0.558517	6.18068e-13
GZMM	0.745347	1.60043e-33	0.635926	2.40471e-17
HAPLN3	0.52359	3.34979e-14	0.356347	1.44468e-05
HAS1	0.438239	6.12245e-10	0.362708	9.86763e-06
HAVCR2	0.708415	4.82271e-29	0.462768	7.57831e-09
HCK	0.736385	2.29106e-32	0.514594	6.68209e-11
HCLS1	0.79504	6.15009e-41	0.4738	2.95424e-09
HCST	0.672645	2.51854e-25	0.682658	1.13473e-20
HEATR9	0.530305	1.37009e-14	0.432848	8.29566e-08
HEMGN	0.482614	5.22878e-12	0.358776	1.25015e-05
HEPACAM	0.416732	4.86592e-09	0.330812	6.1597e-05
HHEX	0.431738	1.16331e-09	0.289242	0.000503957
HK3	0.575634	1.89025e-17	0.340567	3.59263e-05
HLA-B	0.467748	2.78442e-11	0.435121	6.97205e-08
HLA-DMA	0.662602	2.25528e-24	0.488694	7.84507e-10
HLA-DMB	0.754354	9.83421e-35	0.532728	1.04857e-11
HLA-DOA	0.753494	1.29019e-34	0.426118	1.3777e-07
HLA-DOB	0.687877	7.64889e-27	0.532544	1.06907e-11
HLA-DPA1	0.706262	8.37397e-29	0.43403	7.58029e-08
HLA-DPB1	0.77462	1.16108e-37	0.499178	2.96723e-10
HLA-DQA1	0.735605	2.87373e-32	0.496494	3.81785e-10
HLA-DQB1	0.558556	2.5428e-16	0.352622	1.79916e-05
HLA-DRA	0.72982	1.50404e-31	0.511105	9.42515e-11
HLA-DRB1	0.643602	1.14191e-22	0.453641	1.61163e-08
HLA-DRB5	0.563917	1.14277e-16	0.230618	0.00593692
HLA-E	0.561602	1.6171e-16	0.405814	5.96344e-07
HMOX1	0.591212	1.54164e-18	0.272456	0.00108119
HOOK2	-0.419936	3.6059e-09	-0.27699	0.000883877
HOXD1	0.464005	4.18962e-11	0.221217	0.00838494
HRH2	0.524856	2.83444e-14	0.249758	0.00281916
HSD11B1	0.620605	9.25447e-21	0.203806	0.0153499
HSF5	0.682439	2.72858e-26	0.415433	3.0147e-07
HSPB7	0.432063	1.12699e-09	-0.238007	0.00448351
HTRA4	0.604288	1.69018e-19	0.348808	2.24611e-05
HVCN1	0.672509	2.59555e-25	0.345576	2.70469e-05
ICA1	-0.510558	1.79735e-13	-0.321855	9.94748e-05
ICAM1	0.509899	1.95299e-13	0.447065	2.73821e-08
ICAM2	0.468503	2.56277e-11	0.337857	4.18065e-05
ICAM3	0.734315	4.17214e-32	0.542977	3.50319e-12
ICOS	0.827273	6.02176e-47	0.745576	2.85631e-26
IDO1	0.709626	3.52916e-29	0.578043	6.12585e-14
IDO2	0.635835	5.25214e-22	0.480551	1.63243e-09
IFI16	0.436247	7.46379e-10	0.214401	0.0106808
IFI30	0.54479	1.8592e-15	0.468214	4.78013e-09
IFI44L	0.403928	1.56254e-08	0.344184	2.92804e-05
IFIT2	0.445047	3.07984e-10	0.343474	3.0487e-05
IFIT3	0.430656	1.29291e-09	0.336714	4.45481e-05
IFNG	0.703979	1.49487e-28	0.600904	3.34078e-15
IGF1	0.648863	3.96159e-23	0.309992	0.000183463
IGFLR1	0.651576	2.27573e-23	0.422608	1.78723e-07
IGLL1	0.49094	1.97723e-12	0.220465	0.00861459
IGLL5	0.614757	2.67276e-20	0.458855	1.0501e-08
IGSF6	0.728849	1.97765e-31	0.535233	8.0487e-12
IKZF1	0.801493	4.73385e-42	0.582919	3.35705e-14
IKZF3	0.719191	2.82408e-30	0.569759	1.66392e-13
IL10	0.595448	7.61641e-19	0.520913	3.54844e-11
IL10RA	0.772421	2.49582e-37	0.588587	1.64742e-14
IL12B	0.554415	4.67115e-16	0.586644	2.10592e-14
IL12RB1	0.710287	2.97388e-29	0.649313	3.07296e-18
IL12RB2	0.56667	7.53568e-17	0.537056	6.62948e-12
IL15	0.503383	4.3976e-13	0.322788	9.46949e-05
IL16	0.707948	5.43906e-29	0.22584	0.00708734
IL17RA	0.421758	3.03682e-09	0.210159	0.0123744
IL18R1	0.441118	4.58709e-10	0.287666	0.000542484
IL18RAP	0.652197	2.00299e-23	0.462182	7.96012e-09
IL1B	0.425168	2.19569e-09	0.290445	0.000476256
IL2	0.491302	1.89439e-12	0.244912	0.0034225
IL21	0.489397	2.37256e-12	0.512007	8.62634e-11
IL21R	0.765505	2.61971e-36	0.524599	2.43816e-11
IL22RA2	0.526508	2.27688e-14	0.277704	0.000855977
IL27	0.511479	1.59971e-13	0.341081	3.49027e-05
IL27RA	0.497081	9.4878e-13	0.323212	9.25958e-05
IL2RA	0.600502	3.23911e-19	0.242429	0.00377475
IL2RB	0.740924	6.03472e-33	0.685564	6.72121e-21
IL33	0.569232	5.09709e-17	0.313712	0.000151835
IL34	0.515888	9.11892e-14	0.247219	0.00312208
IL3RA	0.563123	1.28771e-16	0.477379	2.16061e-09
IL4I1	0.548273	1.13353e-15	0.373244	5.15422e-06
IL5RA	0.515527	9.55161e-14	0.397393	1.06496e-06
IL6	0.483269	4.84863e-12	0.294931	0.000384869
IL7R	0.700951	3.19648e-28	0.472786	3.22612e-09
IL9R	0.596087	6.84173e-19	0.352134	1.85126e-05
ILVBL	-0.41291	6.92888e-09	-0.358919	1.23948e-05
INPP5D	0.5524	6.26082e-16	0.418824	2.35831e-07
IPCEF1	0.580029	9.44636e-18	0.37836	3.72909e-06
IRF1	0.450227	1.80753e-10	0.426987	1.29114e-07
IRF4	0.761315	1.04709e-35	0.649116	3.16975e-18
IRF8	0.546175	1.52812e-15	0.417569	2.58339e-07
IRGM	0.500831	6.01551e-13	0.327451	7.38604e-05
ITGA4	0.599668	3.73384e-19	0.496507	3.81327e-10
ITGAD	0.568939	5.33079e-17	0.449249	2.29917e-08
ITGAE	0.428575	1.58209e-09	0.367015	7.58775e-06
ITGAL	0.81817	3.95042e-45	0.680153	1.77316e-20
ITGAM	0.546657	1.42709e-15	0.323961	8.89912e-05
ITGAX	0.621813	7.41278e-21	0.431029	9.52554e-08
ITGB2	0.620225	9.92178e-21	0.361916	1.03518e-05
ITGB7	0.553208	5.56831e-16	0.485226	1.07434e-09
ITK	0.759968	1.62512e-35	0.55844	6.23547e-13
ITM2A	0.594859	8.40652e-19	0.448744	2.3943e-08
ITPR2	0.443254	3.69632e-10	0.234436	0.00514038
ITPRIPL1	0.685898	1.21891e-26	0.45573	1.35864e-08
JAK3	0.624564	4.45656e-21	0.464502	6.54983e-09
JAKMIP1	0.514699	1.062e-13	0.488154	8.2402e-10
JPH4	0.523379	3.44414e-14	0.216452	0.00993792
KANK3	0.477613	9.26076e-12	0.294041	0.000401603
KBTBD8	0.732432	7.16218e-32	0.504474	1.79299e-10
KCNA2	0.531161	1.22074e-14	0.33403	5.16635e-05
KCNA3	0.659027	4.82325e-24	0.5978	5.02663e-15
KCNAB2	0.557547	2.95129e-16	0.385826	2.30227e-06
KCNJ10	0.506156	3.1196e-13	0.639954	1.30881e-17
KCNJ5	0.516412	8.5256e-14	0.293604	0.000410053
KCNK13	0.571509	3.59044e-17	0.267888	0.00132003
KCNN3	0.417854	4.38273e-09	0.243658	0.0035966
KDF1	-0.410939	8.29942e-09	-0.254857	0.0022896
KEL	0.59551	7.538e-19	0.280003	0.000771601
KIF17	0.475689	1.15115e-11	0.238067	0.00447316
KIF19	0.403269	1.65703e-08	0.246012	0.00327619
KIR3DL1	0.409151	9.76651e-09	0.258268	0.00198743
KLHL14	0.612621	3.9151e-20	0.401952	7.7954e-07
KLHL6	0.765876	2.31462e-36	0.448889	2.36651e-08
KLRB1	0.680738	4.0384e-26	0.411824	3.90368e-07
KLRC1	0.561096	1.74385e-16	0.332377	5.65598e-05
KLRC4	0.469711	2.24284e-11	0.437984	5.59122e-08
KLRC4-KLRK1	0.543564	2.20966e-15	0.479378	1.81132e-09
KLRD1	0.651879	2.13858e-23	0.422518	1.79911e-07
KLRG1	0.69064	3.96543e-27	0.484738	1.12264e-09
KLRK1	0.591915	1.37244e-18	0.572854	1.14923e-13
KMO	0.684927	1.53017e-26	0.556681	7.62287e-13
KRT27	0.481602	5.87442e-12	0.218061	0.00938727
KRT72	0.402251	1.81389e-08	0.331496	5.93458e-05
LAG3	0.650243	2.99048e-23	0.485667	1.03244e-09
LAIR1	0.738021	1.42083e-32	0.469849	4.15576e-09
LAIR2	0.432601	1.06916e-09	0.29768	0.000337197
LAMA2	0.469402	2.32077e-11	-0.208014	0.0133169
LAMP3	0.617989	1.49123e-20	0.538375	5.75776e-12
LAP3	0.627777	2.44417e-21	0.540909	4.38353e-12
LAPTM5	0.715812	6.97256e-30	0.48011	1.69758e-09
LAT2	0.602282	2.38843e-19	0.530935	1.2656e-11
LAX1	0.69433	1.62993e-27	0.59071	1.25728e-14
LBP	0.456997	8.8847e-11	0.318651	0.000117654
LCK	0.498264	8.22301e-13	0.463671	7.02451e-09
LCN10	0.485757	3.63337e-12	0.267075	0.00136727
LCN6	0.511215	1.6541e-13	0.221391	0.00833258
LCP1	0.741121	5.69149e-33	0.615133	4.84514e-16
LCP2	0.767936	1.15727e-36	0.590642	1.26833e-14
LEP	0.462014	5.19627e-11	0.288108	0.000531428
LGALS12	0.580853	8.2849e-18	0.206396	0.014069
LGI2	0.506959	2.82297e-13	0.329102	6.75746e-05
LILRA1	0.669295	5.28297e-25	0.377846	3.85324e-06
LILRA2	0.60145	2.75473e-19	0.273488	0.00103304
LILRA4	0.672102	2.84151e-25	0.427625	1.23095e-07
LILRA5	0.712136	1.83724e-29	0.478535	1.95146e-09
LILRA6	0.604656	1.58583e-19	0.402564	7.47294e-07
LILRB1	0.753663	1.22318e-34	0.541843	3.96244e-12
LILRB2	0.742954	3.29247e-33	0.546042	2.50559e-12
LILRB3	0.64606	6.9806e-23	0.362169	1.0195e-05
LILRB4	0.751553	2.37138e-34	0.522124	3.13824e-11
LILRB5	0.615766	2.22925e-20	0.471167	3.71026e-09
LIMD2	0.697919	6.77698e-28	0.560628	4.84924e-13
LINGO3	0.467782	2.77409e-11	0.274416	0.000991417
LIPA	0.5431	2.35877e-15	0.281964	0.000705755
LMO2	0.583857	5.11896e-18	0.277743	0.000854484
LMOD1	0.433	1.02809e-09	-0.200488	0.0171383
LPIN3	-0.413425	6.60804e-09	-0.379952	3.3679e-06
LPXN	0.629885	1.64176e-21	0.472049	3.43835e-09
LRMP	0.539194	4.06766e-15	0.261933	0.00170357
LRRC2	0.450545	1.74874e-10	0.257237	0.00207473
LRRC25	0.724571	6.51099e-31	0.397782	1.03713e-06
LRRC55	0.547412	1.28161e-15	0.253376	0.0024333
LRRC8C	0.571481	3.60593e-17	0.360101	1.15476e-05
LRRK2	0.604053	1.76023e-19	0.354694	1.59294e-05
LRRN3	0.436042	7.61703e-10	0.223199	0.00780491
LSP1	0.724979	5.81705e-31	0.468573	4.63554e-09
LST1	0.757181	3.99667e-35	0.535609	7.73329e-12
LTA	0.811964	6.00019e-44	0.678702	2.29198e-20
LTB	0.673718	1.98252e-25	0.55612	8.12494e-13
LY86	0.737414	1.69712e-32	0.372786	5.30436e-06
LY9	0.762557	6.96478e-36	0.555983	8.25238e-13
LY96	0.7345	3.9553e-32	0.31328	0.000155231
LYL1	0.52607	2.41322e-14	0.405784	5.97593e-07
MAGIX	-0.43738	6.66954e-10	-0.332352	5.66392e-05
MAL	0.580513	8.74648e-18	0.412646	3.68153e-07
MANBAL	-0.422681	2.78242e-09	-0.254005	0.00237128
MAP1LC3C	0.655568	9.96581e-24	0.22483	0.00735452
MAP3K14	0.507229	2.72921e-13	0.211944	0.011635
MAP4K1	0.798511	1.56614e-41	0.547964	2.02712e-12
MAS1L	0.463419	4.46409e-11	0.342515	3.21897e-05
MATK	0.65376	1.45081e-23	0.534882	8.35381e-12
MCEMP1	0.414984	5.72284e-09	0.215313	0.0103446
MCF2	0.453704	1.25748e-10	0.224504	0.00744252
MCOLN2	0.734418	4.0495e-32	0.561732	4.26813e-13
MCTP1	0.46731	2.92149e-11	0.344355	2.89964e-05
ME2	0.401701	1.90465e-08	0.316619	0.00013074
MEF2C	0.62425	4.72471e-21	0.213682	0.0109527
MEFV	0.629071	1.91519e-21	0.472751	3.2357e-09
MEI1	0.559283	2.28349e-16	0.382456	2.86622e-06
MFNG	0.568143	6.02103e-17	0.345957	2.64638e-05
MGAT4A	0.519537	5.69191e-14	0.241406	0.00392912
MICB	0.487057	3.12231e-12	0.366022	8.0644e-06
MILR1	0.533646	8.71569e-15	0.267944	0.00131685
MIXL1	0.537225	5.33961e-15	0.296135	0.000363266
MLPH	-0.459953	6.48403e-11	-0.411165	4.09105e-07
MMD	0.403182	1.67e-08	0.202042	0.0162793
MMP25	0.675997	1.18845e-25	0.470101	4.06662e-09
MMRN1	0.436737	7.10978e-10	0.213451	0.0110414
MMRN2	0.523476	3.40021e-14	0.205343	0.0145781
MNDA	0.715512	7.55165e-30	0.417826	2.53569e-07
MOB3A	0.444755	3.17313e-10	0.200047	0.0173891
MPEG1	0.733369	5.4758e-32	0.625027	1.19371e-16
MPO	0.564311	1.07701e-16	0.419025	2.324e-07
MPP1	0.596873	5.99373e-19	0.418888	2.34731e-07
MRC1	0.504427	3.86617e-13	0.263226	0.00161258
MS4A1	0.648861	3.96265e-23	0.492615	5.47435e-10
MS4A14	0.564966	9.75547e-17	0.211657	0.0117512
MS4A4A	0.706986	6.95914e-29	0.439056	5.14496e-08
MS4A6A	0.761198	1.08811e-35	0.452678	1.74297e-08
MS4A7	0.706347	8.19312e-29	0.335425	4.78407e-05
MSR1	0.610192	6.02342e-20	0.293364	0.000414761
MSRB3	0.432979	1.0303e-09	-0.24195	0.0038464
MYBPC2	0.61778	1.54888e-20	0.227183	0.00674562
MYCT1	0.595285	7.8277e-19	0.276925	0.000886425
MYH11	0.401989	1.85656e-08	-0.26642	0.00140648
MYO1F	0.758142	2.93404e-35	0.533456	9.71211e-12
MYO1G	0.710326	2.94332e-29	0.529526	1.46592e-11
MZB1	0.622259	6.82829e-21	0.483497	1.25511e-09
NAIP	0.498548	7.94467e-13	0.351556	1.9148e-05
NCF1	0.823031	4.35833e-46	0.603789	2.27613e-15
NCF2	0.577115	1.49801e-17	0.376891	4.09442e-06
NCF4	0.689489	5.2178e-27	0.484156	1.18299e-09
NCKAP1L	0.782658	6.57121e-39	0.585937	2.30191e-14
NCR1	0.467883	2.74349e-11	0.501194	2.45184e-10
NCR3	0.683553	2.10735e-26	0.569175	1.78344e-13
NECAB3	-0.420159	3.53107e-09	-0.248577	0.00295668
NELL2	0.440447	4.90742e-10	0.402029	7.75409e-07
NFAM1	0.684397	1.73147e-26	0.492864	5.35022e-10
NFATC2	0.481021	6.27935e-12	0.252669	0.00250466
NFKBIA	0.494398	1.31005e-12	0.238032	0.00447907
NGFR	0.624094	4.86286e-21	0.267584	0.00133752
NIN	0.503286	4.45078e-13	0.202671	0.0159422
NINJ1	0.419548	3.73984e-09	0.239651	0.0042072
NKG7	0.82082	1.19799e-45	0.721105	6.5398e-24
NLRC3	0.706353	8.18065e-29	0.604067	2.19298e-15
NLRC4	0.696631	9.29931e-28	0.482097	1.42256e-09
NLRC5	0.552843	5.87065e-16	0.509572	1.09489e-10
NLRP3	0.66735	8.08598e-25	0.291408	0.000455095
NLRP7	0.56444	1.05616e-16	0.306532	0.000218274
NME8	0.683492	2.13762e-26	0.395025	1.24995e-06
NOL3	-0.424473	2.34636e-09	-0.339556	3.80213e-05
NOXA1	-0.401896	1.87202e-08	-0.300492	0.000294118
NPL	0.654214	1.32061e-23	0.387405	2.07575e-06
NPPC	0.487707	2.89337e-12	0.354498	1.61143e-05
NPR1	0.505298	3.4704e-13	0.247797	0.00305065
NR2F6	-0.514935	1.03046e-13	-0.261861	0.00170882
NRN1	0.504218	3.96738e-13	0.242378	0.00378237
NRROS	0.746756	1.04247e-33	0.51429	6.88641e-11
NTNG1	0.457214	8.68272e-11	0.300214	0.00029814
NUGGC	0.668823	5.85933e-25	0.367743	7.25553e-06
NXPE3	0.488104	2.76202e-12	0.208887	0.0129258
OIT3	0.403035	1.69191e-08	0.225921	0.0070662
OLR1	0.4686	2.5354e-11	0.257006	0.00209476
OMG	0.510175	1.8861e-13	0.457803	1.14562e-08
OR2I1P	0.48496	3.9863e-12	0.326703	7.68864e-05
OR52N4	0.569547	4.85691e-17	0.315012	0.00014204
OSR1	0.488339	2.68693e-12	0.22194	0.00816895
OTOA	0.603888	1.81119e-19	0.243833	0.00357178
P2RX1	0.541053	3.14099e-15	0.252417	0.00253063
P2RX5	0.650621	2.76797e-23	0.432108	8.77683e-08
P2RX5-TAX1BP3	0.424099	2.43161e-09	0.356527	1.42931e-05
P2RX7	0.67235	2.68911e-25	0.37053	6.10624e-06
P2RY10	0.761855	8.77434e-36	0.68485	7.64949e-21
P2RY12	0.627322	2.66209e-21	0.258401	0.00197642
P2RY13	0.723982	7.65885e-31	0.549651	1.68127e-12
P2RY14	0.654351	1.28352e-23	0.508121	1.26096e-10
P2RY6	0.538943	4.21152e-15	0.440177	4.71464e-08
P2RY8	0.704223	1.40519e-28	0.464609	6.49096e-09
PADI4	0.52611	2.40037e-14	0.290766	0.000469097
PAPLN	0.533083	9.40959e-15	0.227463	0.00667619
PARP15	0.534148	8.14002e-15	0.438015	5.57753e-08
PARVG	0.758932	2.27334e-35	0.451385	1.93551e-08
PATL2	0.560776	1.82917e-16	0.545657	2.61389e-12
PAX5	0.53128	1.20122e-14	0.398709	9.7371e-07
PDCD1	0.743997	2.40645e-33	0.56014	5.12984e-13
PDCD1LG2	0.690815	3.80271e-27	0.558337	6.30925e-13
PDE4B	0.55269	6.00261e-16	0.466518	5.52231e-09
PDE6B	0.480876	6.3848e-12	0.222736	0.00793693
PDE6G	0.73322	5.7154e-32	0.515574	6.06227e-11
PECAM1	0.621483	7.87731e-21	0.317308	0.000126156
PHACTR1	0.619425	1.14841e-20	0.440348	4.65206e-08
PI16	0.579433	1.03844e-17	0.272173	0.00109473
PIK3AP1	0.445485	2.94517e-10	0.401965	7.7885e-07
PIK3CD	0.697652	7.23696e-28	0.45758	1.16691e-08
PIK3CG	0.612736	3.83591e-20	0.416666	2.75804e-07
PIK3R5	0.738366	1.28432e-32	0.473197	3.11321e-09
PIK3R6	0.584981	4.26911e-18	0.355722	1.49916e-05
PILRA	0.633345	8.4878e-22	0.416563	2.7786e-07
PIM2	0.58869	2.33448e-18	0.525682	2.18172e-11
PIP4K2A	0.586976	3.08858e-18	0.216418	0.00994994
PKD2L1	0.424949	2.24214e-09	0.235383	0.00495843
PKHD1L1	0.564203	1.09453e-16	0.319277	0.00011387
PLA1A	0.561505	1.64083e-16	0.32236	9.68602e-05
PLA2G2A	0.462511	4.92494e-11	0.307046	0.000212748
PLA2G2D	0.811553	7.1573e-44	0.6244	1.30637e-16
PLA2G7	0.662214	2.45056e-24	0.579117	5.37002e-14
PLCB2	0.512966	1.3247e-13	0.285886	0.000589293
PLCG2	0.55944	2.23087e-16	0.435061	7.0042e-08
PLCL2	0.456412	9.4533e-11	0.202273	0.0161548
PLD4	0.55489	4.35841e-16	0.24409	0.00353573
PLEK	0.831644	7.39387e-48	0.728456	1.36059e-24
PLEKHO1	0.676546	1.04982e-25	0.411811	3.90725e-07
PLEKHO2	0.701427	2.83846e-28	0.378394	3.72095e-06
PLP1	0.463138	4.60224e-11	0.214971	0.0104697
PMCH	0.428733	1.55814e-09	0.330141	6.38803e-05
PNCK	-0.437796	6.39885e-10	-0.335974	4.64126e-05
POU2AF1	0.55776	2.86006e-16	0.435648	6.69566e-08
POU2F2	0.675374	1.36751e-25	0.349882	2.11063e-05
POU3F1	0.478512	8.36255e-12	0.363571	9.36463e-06
PPDPF	-0.436462	7.30632e-10	-0.332309	5.67719e-05
PPM1K	0.540066	3.60394e-15	0.378621	3.66745e-06
PPP1R16A	-0.481471	5.9635e-12	-0.206644	0.0139512
PPP1R16B	0.66935	5.21867e-25	0.476711	2.29113e-09
PPP1R26	-0.488412	2.6638e-12	-0.222522	0.00799872
PRAM1	0.597833	5.09752e-19	0.295257	0.000378917
PRCP	0.635869	5.21754e-22	0.351578	1.91241e-05
PREX1	0.649237	3.67077e-23	0.421902	1.88265e-07
PRF1	0.744927	1.81754e-33	0.681403	1.4198e-20
PRKAR2B	0.432674	1.06153e-09	0.210347	0.0122945
PRKCB	0.77214	2.75013e-37	0.619654	2.57017e-16
PRKCH	0.617217	1.71536e-20	0.367452	7.38674e-06
PRKCQ	0.643172	1.24399e-22	0.441457	4.2657e-08
PROK2	0.418342	4.18735e-09	0.287836	0.00053822
PSMA8	0.590409	1.75991e-18	0.39113	1.6225e-06
PSMB9	0.490055	2.19551e-12	0.478458	1.96478e-09
PSTPIP1	0.694485	1.56962e-27	0.618969	2.83118e-16
PSTPIP2	0.515805	9.21732e-14	0.258312	0.00198386
PTAFR	0.538203	4.66583e-15	0.424183	1.5908e-07
PTCRA	0.661521	2.84138e-24	0.262634	0.00165372
PTEN	0.417575	4.49823e-09	-0.236341	0.00477991
PTGDR	0.670765	3.82109e-25	0.362691	9.87787e-06
PTGER4	0.472774	1.59612e-11	0.395171	1.23775e-06
PTPN22	0.502526	4.88743e-13	0.352468	1.81546e-05
PTPN7	0.782802	6.23629e-39	0.620686	2.22075e-16
PTPRC	0.772841	2.15794e-37	0.681605	1.36976e-20
PTPRO	0.666536	9.65397e-25	0.309397	0.000189057
PVALB	0.574123	2.39349e-17	0.338215	4.09799e-05
PYHIN1	0.814768	1.77724e-44	0.625463	1.12084e-16
PZP	0.559993	2.055e-16	0.202427	0.0160722
RAB25	-0.426824	1.87324e-09	-0.340515	3.60301e-05
RAB33A	0.530213	1.38718e-14	0.315112	0.000141309
RAB37	0.481611	5.86884e-12	0.357909	1.31654e-05
RAB39A	0.520428	5.06884e-14	0.475799	2.48165e-09
RAB39B	0.468154	2.6629e-11	0.401023	8.31016e-07
RAB40C	-0.41104	8.22285e-09	-0.323319	9.20726e-05
RAMP2	0.576012	1.78145e-17	0.396314	1.14577e-06
RAMP3	0.637533	3.77626e-22	0.369541	6.49276e-06
RASAL3	0.78051	1.4324e-38	0.557819	6.69436e-13
RASGRP2	0.687359	8.64349e-27	0.348628	2.26957e-05
RASGRP3	0.662107	2.50751e-24	0.387427	2.07284e-06
RASGRP4	0.614892	2.6086e-20	0.335417	4.78633e-05
RASSF2	0.684702	1.61271e-26	0.28681	0.000564543
RASSF4	0.613815	3.16389e-20	0.361295	1.07469e-05
RASSF5	0.424682	2.30001e-09	0.366891	7.64584e-06
RASSF7	-0.440561	4.85176e-10	-0.227835	0.00658486
RBP5	0.586882	3.13599e-18	0.429573	1.06331e-07
RBP7	0.506994	2.81038e-13	0.31265	0.0001603
RCSD1	0.754424	9.61977e-35	0.423691	1.64985e-07
RELT	0.41697	4.75923e-09	0.387628	2.04559e-06
RENBP	0.601625	2.6733e-19	0.33653	4.50051e-05
RERGL	0.537757	4.96192e-15	0.21288	0.0112633
RGL1	0.537164	5.38486e-15	0.250944	0.00268698
RGL4	0.526311	2.33725e-14	0.551406	1.38233e-12
RGS10	0.538217	4.65685e-15	0.290167	0.000482536
RGS18	0.674791	1.55901e-25	0.393968	1.34212e-06
RGS19	0.458243	7.7829e-11	0.314149	0.000148476
RHOG	0.417812	4.39987e-09	0.247117	0.00313494
RHOH	0.734088	4.45396e-32	0.623057	1.58388e-16
RILPL2	0.431822	1.15385e-09	0.255379	0.0022408
RNASE6	0.744748	1.91874e-33	0.352348	1.82823e-05
RNF122	0.499816	6.80889e-13	0.213691	0.0109494
RNF166	0.509216	2.12812e-13	0.341158	3.47519e-05
RSAD2	0.436749	7.10135e-10	0.352819	1.77853e-05
RSPO3	0.599419	3.89526e-19	0.226641	0.00688175
RTP5	0.635235	5.89784e-22	0.286951	0.000560854
RUNX3	0.609816	6.43688e-20	0.481956	1.44061e-09
S100A12	0.472961	1.56311e-11	0.329168	6.73356e-05
S100A8	0.529566	1.51322e-14	0.339848	3.74062e-05
S100A9	0.406663	1.22288e-08	0.246475	0.00321638
S1PR1	0.619799	1.07256e-20	0.276108	0.000919457
S1PR2	0.562826	1.34633e-16	0.284567	0.000626315
S1PR4	0.525786	2.50612e-14	0.448709	2.40088e-08
SAMD3	0.651184	2.46638e-23	0.365388	8.38312e-06
SAMHD1	0.738549	1.21707e-32	0.548538	1.90239e-12
SAMSN1	0.697374	7.75032e-28	0.490047	6.93285e-10
SASH3	0.826176	1.00964e-46	0.648251	3.6312e-18
SCARA5	0.621893	7.30493e-21	0.303399	0.000254998
SCARF1	0.47035	2.08993e-11	0.350096	2.08457e-05
SCIMP	0.781587	9.70206e-39	0.542455	3.70782e-12
SCML4	0.612744	3.83048e-20	0.477118	2.21077e-09
SCN11A	0.487196	3.07185e-12	0.262306	0.00167689
SCN4A	0.577872	1.32938e-17	0.301388	0.000281503
SCPEP1	0.546398	1.48052e-15	0.257464	0.00205523
SDS	0.481131	6.20102e-12	0.28532	0.000604906
SELE	0.594996	8.21546e-19	0.48139	1.51504e-09
SELL	0.732965	6.14839e-32	0.670555	9.42417e-20
SELP	0.6592	4.64998e-24	0.432801	8.32564e-08
SEMA3G	0.538298	4.60462e-15	0.26719	0.00136049
SERPINB9	0.478191	8.67352e-12	0.316186	0.000133695
SETDB2	0.429372	1.46469e-09	0.207676	0.0134711
SFMBT2	0.573416	2.67182e-17	0.385385	2.36957e-06
SFRP1	0.404901	1.43238e-08	0.258226	0.00199096
SGK1	0.471757	1.78768e-11	0.219842	0.00880915
SH2B3	0.597841	5.09067e-19	0.341115	3.48358e-05
SH2D1A	0.820171	1.60753e-45	0.655156	1.21158e-18
SH2D2A	0.430474	1.31591e-09	0.449506	2.2522e-08
SH2D3C	0.597228	5.64611e-19	0.463166	7.32923e-09
SHE	0.619202	1.19607e-20	0.252875	0.00248371
SHISA3	0.603372	1.97969e-19	0.20045	0.0171601
SHROOM1	-0.419982	3.59041e-09	-0.378312	3.74031e-06
SIGLEC1	0.621389	8.01393e-21	0.471664	3.5547e-09
SIGLEC10	0.702764	2.02994e-28	0.355418	1.52635e-05
SIGLEC11	0.528302	1.79254e-14	0.381241	3.1002e-06
SIGLEC14	0.640384	2.16027e-22	0.296755	0.000352589
SIGLEC5	0.609851	6.39737e-20	0.325622	8.14617e-05
SIGLEC7	0.664394	1.53481e-24	0.376288	4.25422e-06
SIGLEC9	0.651445	2.33793e-23	0.271399	0.00113267
SIRPA	0.57427	2.33919e-17	0.313883	0.000150509
SIRPB1	0.57257	3.04681e-17	0.416092	2.87475e-07
SIRPB2	0.627281	2.68272e-21	0.216362	0.00996951
SIRPD	0.521743	4.26889e-14	0.389614	1.79428e-06
SIRPG	0.810371	1.18649e-43	0.622629	1.68387e-16
SIT1	0.825145	1.63606e-46	0.661835	4.07706e-19
SLA	0.726375	3.95065e-31	0.383809	2.62561e-06
SLA2	0.722724	1.08172e-30	0.675003	4.37948e-20
SLAMF1	0.803928	1.75544e-42	0.62233	1.7575e-16
SLAMF6	0.70961	3.54373e-29	0.426161	1.37331e-07
SLAMF7	0.643192	1.23907e-22	0.596408	6.02823e-15
SLAMF8	0.751737	2.23955e-34	0.477144	2.20579e-09
SLC12A3	0.562903	1.33097e-16	0.446479	2.86922e-08
SLC15A3	0.624158	4.80571e-21	0.460277	9.33215e-09
SLC16A6	0.444182	3.3639e-10	0.221623	0.00826291
SLC1A2	0.470684	2.0139e-11	0.266565	0.00139768
SLC24A4	0.558612	2.52193e-16	0.28092	0.000740162
SLC31A2	0.475022	1.24088e-11	0.249458	0.00285348
SLC46A2	0.479342	7.60842e-12	0.34504	2.78862e-05
SLC47A1	0.500589	6.19662e-13	0.215579	0.0102486
SLC6A16	0.40934	9.59965e-09	0.240605	0.00405384
SLC7A10	0.418698	4.0503e-09	0.271416	0.00113179
SLC7A4	-0.412955	6.89979e-09	-0.390081	1.73963e-06
SLC8A1	0.452916	1.36576e-10	0.353808	1.67825e-05
SLC9A9	0.712118	1.84587e-29	0.399084	9.49103e-07
SLCO1C1	0.466637	3.14494e-11	0.231727	0.00569501
SLCO2B1	0.647044	5.72595e-23	0.221358	0.00834237
SLFN11	0.517873	7.06178e-14	0.241671	0.00388854
SLFN12L	0.683464	2.15167e-26	0.645618	5.47757e-18
SLITRK2	0.435614	7.94659e-10	0.31326	0.000155388
SMAP2	0.573348	2.70008e-17	0.282093	0.000701628
SMIM22	-0.472265	1.68945e-11	-0.311122	0.00017326
SNAI3	0.444954	3.10938e-10	0.273813	0.00101827
SNN	0.459915	6.51034e-11	0.20363	0.0154403
SNX10	0.506129	3.13043e-13	0.453757	1.59652e-08
SNX20	0.800683	6.56544e-42	0.626375	9.82397e-17
SOCS1	0.429087	1.50566e-09	0.378128	3.78448e-06
SOCS3	0.43607	7.59602e-10	0.243551	0.00361181
SOD2	0.456107	9.76289e-11	0.291421	0.000454819
SORCS1	0.475677	1.1527e-11	0.201661	0.0164864
SOWAHD	0.566989	7.17948e-17	0.366715	7.72869e-06
SOX17	0.538587	4.42446e-15	0.266719	0.00138843
SP110	0.502571	4.86e-13	0.441286	4.32329e-08
SP140	0.781414	1.03309e-38	0.6808	1.58087e-20
SPATC1	0.573167	2.77746e-17	0.446669	2.82607e-08
SPI1	0.715424	7.72912e-30	0.46517	6.19067e-09
SPIB	0.530131	1.40249e-14	0.517441	5.03233e-11
SPIRE2	-0.496854	9.75131e-13	-0.24936	0.00286484
SPN	0.723807	8.03697e-31	0.517261	5.12366e-11
SPOCK2	0.47448	1.31869e-11	0.464052	6.80278e-09
SPTA1	0.548774	1.05523e-15	0.257588	0.00204463
SRGN	0.687272	8.82395e-27	0.452134	1.82158e-08
SSPN	0.432212	1.11065e-09	-0.201832	0.016393
ST8SIA1	0.468843	2.46847e-11	0.374862	4.65542e-06
ST8SIA4	0.690243	4.35905e-27	0.486258	9.78759e-10
STAB2	0.406106	1.28575e-08	0.328367	7.03082e-05
STAC3	0.563668	1.18637e-16	0.208969	0.0128899
STAP1	0.707474	6.14212e-29	0.514256	6.90981e-11
STAR	0.533818	8.51491e-15	0.396104	1.16221e-06
STARD10	-0.42261	2.8014e-09	-0.233298	0.00536728
STARD8	0.596057	6.87613e-19	0.270568	0.00117465
STAT1	0.47157	1.82528e-11	0.422899	1.74927e-07
STAT4	0.678935	6.10303e-26	0.560336	5.01477e-13
STAT5A	0.549139	1.00145e-15	0.39994	8.95121e-07
STK10	0.406574	1.23278e-08	0.291352	0.000456294
STK17A	0.453103	1.33926e-10	0.211221	0.0119299
STK17B	0.474377	1.3341e-11	0.215656	0.0102208
STOM	0.524858	2.83369e-14	0.210232	0.0123435
STON1	0.421198	3.20166e-09	-0.226127	0.00701306
STX11	0.648591	4.18666e-23	0.601918	2.92044e-15
STX1A	-0.424188	2.41094e-09	-0.338936	3.93649e-05
SUSD3	0.722704	1.08763e-30	0.446136	2.94848e-08
SV2B	0.472985	1.55895e-11	0.25347	0.00242393
SYNE3	0.617942	1.50422e-20	0.23531	0.00497222
SYTL3	0.516778	8.13304e-14	0.225014	0.00730523
TACR1	0.489228	2.42008e-12	0.30911	0.000191809
TAGAP	0.786829	1.41073e-39	0.653671	1.53797e-18
TAP1	0.413965	6.28768e-09	0.418006	2.5028e-07
TBC1D10C	0.750307	3.49496e-34	0.629119	6.58923e-17
TBX21	0.77762	4.03175e-38	0.556783	7.53421e-13
TCF23	0.532037	1.08434e-14	0.33929	3.85919e-05
TCF7	0.481897	5.67868e-12	0.331067	6.07468e-05
TCL1A	0.719323	2.72464e-30	0.544715	2.89827e-12
TCL1B	0.412555	7.15786e-09	0.217748	0.00949211
TDO2	0.571328	3.69229e-17	0.341444	3.41949e-05
TEK	0.612846	3.7618e-20	0.250336	0.00275403
TESPA1	0.734709	3.7238e-32	0.492859	5.35233e-10
TFEC	0.729337	1.72395e-31	0.523541	2.71655e-11
THEMIS	0.754957	8.12354e-35	0.545824	2.56641e-12
THEMIS2	0.62039	9.62619e-21	0.363295	9.52294e-06
TIAM1	0.422024	2.96113e-09	0.205625	0.01444
TIE1	0.558246	2.66222e-16	0.257395	0.0020611
TIFAB	0.786303	1.7158e-39	0.616268	4.13643e-16
TIGIT	0.834845	1.53175e-48	0.754745	3.16824e-27
TIMD4	0.639328	2.6584e-22	0.307012	0.000213102
TKTL1	0.504762	3.70905e-13	0.383079	2.75295e-06
TLR1	0.594719	8.6048e-19	0.354686	1.59375e-05
TLR10	0.724336	6.94673e-31	0.460739	8.97965e-09
TLR2	0.490385	2.11148e-12	0.215733	0.0101931
TLR4	0.548733	1.0614e-15	0.321846	9.95197e-05
TLR6	0.54715	1.33034e-15	0.38616	2.25251e-06
TLR7	0.703467	1.70088e-28	0.302098	0.000271874
TLR8	0.687329	8.7046e-27	0.563826	3.3466e-13
TM6SF1	0.634191	7.21407e-22	0.254853	0.00229001
TMC4	-0.41756	4.50492e-09	-0.418348	2.44128e-07
TMC8	0.661888	2.62757e-24	0.538867	5.46166e-12
TMEM140	0.4974	9.12961e-13	0.370157	6.24918e-06
TMEM141	-0.426211	1.98688e-09	-0.319346	0.000113464
TMEM155	0.517499	7.4109e-14	0.304199	0.000245118
TMEM156	0.575622	1.89379e-17	0.447999	2.5415e-08
TMEM170B	0.419443	3.77707e-09	0.229419	0.00620872
TMEM184A	-0.522943	3.64734e-14	-0.395411	1.21789e-06
TMEM238	-0.433124	1.01571e-09	-0.287136	0.000556065
TMEM38A	-0.436235	7.47263e-10	-0.280877	0.000741605
TMEM52B	0.515938	9.06083e-14	0.281069	0.000735134
TMEM71	0.464675	3.8957e-11	0.299499	0.000308711
TMIGD2	0.5392	4.06429e-15	0.330952	6.11298e-05
TNF	0.501202	5.74906e-13	0.492769	5.39698e-10
TNFAIP3	0.589052	2.19988e-18	0.475633	2.51815e-09
TNFAIP8	0.405136	1.40257e-08	0.283497	0.000657927
TNFAIP8L2	0.785389	2.4084e-39	0.543534	3.29721e-12
TNFRSF13B	0.645056	8.54031e-23	0.464408	6.60169e-09
TNFRSF13C	0.542156	2.69241e-15	0.400278	8.74615e-07
TNFRSF17	0.642006	1.56804e-22	0.409705	4.53695e-07
TNFRSF1B	0.636687	4.45191e-22	0.488754	7.80231e-10
TNFRSF8	0.695761	1.15041e-27	0.451518	1.91484e-08
TNFRSF9	0.707142	6.68806e-29	0.571514	1.34956e-13
TNFSF13B	0.651413	2.35326e-23	0.525947	2.12298e-11
TNFSF14	0.585001	4.25539e-18	0.521157	3.46186e-11
TNFSF8	0.745235	1.65543e-33	0.463123	7.35563e-09
TNIP3	0.685913	1.21455e-26	0.683895	9.08673e-21
TNNT3	0.594879	8.3786e-19	0.410917	4.16382e-07
TNS1	0.407515	1.13248e-08	-0.324166	8.80257e-05
TPO	0.582697	6.16812e-18	0.230502	0.00596268
TRAF1	0.601949	2.52866e-19	0.479939	1.72355e-09
TRAF3IP3	0.797633	2.21891e-41	0.593305	9.01284e-15
TRAFD1	0.40101	2.02465e-08	0.230502	0.00596266
TRAPPC3L	0.450347	1.78508e-10	0.318715	0.000117261
TRAT1	0.75351	1.28373e-34	0.550362	1.55336e-12
TREML1	0.715854	6.89556e-30	0.288189	0.000529421
TREML2	0.541396	2.99414e-15	0.284717	0.000622003
TRIM22	0.616307	2.02193e-20	0.455448	1.39047e-08
TRIM69	0.438244	6.11933e-10	0.413733	3.40613e-07
TRPM2	0.500171	6.52102e-13	0.260015	0.00184716
TRPM6	0.434302	9.0457e-10	0.259163	0.0019144
TSGA10IP	0.444575	3.23171e-10	0.269384	0.00123701
TSHR	0.596761	6.10815e-19	0.39604	1.16721e-06
TSPAN32	0.480707	6.50976e-12	0.398155	1.01117e-06
TSPAN33	0.511712	1.55326e-13	0.290055	0.000485069
TTC24	0.70912	4.02141e-29	0.606535	1.57388e-15
TTYH2	0.56196	1.53277e-16	0.330596	6.23215e-05
TVP23A	0.597036	5.83106e-19	0.341864	3.33952e-05
TXK	0.594007	9.69267e-19	0.38226	2.90295e-06
TYROBP	0.68115	3.67329e-26	0.492444	5.56157e-10
UBASH3A	0.714399	1.01374e-29	0.603421	2.39087e-15
UBD	0.485543	3.72505e-12	0.347862	2.37214e-05
UBE2L6	0.495835	1.10253e-12	0.397483	1.05847e-06
UCP1	0.405192	1.39554e-08	0.234197	0.00518727
USH1C	-0.411472	7.90457e-09	-0.251329	0.00264525
USHBP1	0.411233	8.07908e-09	0.212501	0.0114126
UTS2B	0.490711	2.03153e-12	0.219646	0.00887147
VAMP5	0.59046	1.74546e-18	0.315484	0.000138625
VAV1	0.462129	5.13228e-11	0.382191	2.91583e-06
VAV3	0.456519	9.34633e-11	0.352708	1.79016e-05
VCAM1	0.500455	6.29837e-13	0.257451	0.00205633
VIT	0.492465	1.64999e-12	0.34329	3.08065e-05
VPREB3	0.591747	1.41097e-18	0.41679	2.73335e-07
VSIG4	0.601963	2.52262e-19	0.218246	0.00932581
VSX2	0.446375	2.68898e-10	0.222575	0.00798336
WARS	0.506947	2.82718e-13	0.368072	7.10963e-06
WAS	0.796212	3.88635e-41	0.509692	1.08216e-10
WDFY4	0.782159	7.88338e-39	0.535293	7.9977e-12
WIPF1	0.643489	1.16802e-22	0.265594	0.00145736
XCL1	0.516495	8.4344e-14	0.345096	2.77978e-05
XCL2	0.692228	2.70933e-27	0.468676	4.59501e-09
XCR1	0.680202	4.56719e-26	0.392679	1.46318e-06
XKR4	0.445631	2.90169e-10	0.284918	0.000616247
XPNPEP2	0.509799	1.97756e-13	0.348161	2.33152e-05
YIPF2	-0.430154	1.35757e-09	-0.386596	2.18899e-06
ZAP70	0.750701	3.09224e-34	0.621375	2.0136e-16
ZBP1	0.578468	1.2099e-17	0.62045	2.29617e-16
ZBTB32	0.572489	3.0856e-17	0.588197	1.7308e-14
ZC3H12D	0.672722	2.47538e-25	0.557682	6.79996e-13
ZCCHC18	0.446499	2.65508e-10	0.234317	0.00516385
ZEB1	0.427789	1.70692e-09	-0.208035	0.0133072
ZEB2	0.5671	7.05874e-17	0.326654	7.70893e-05
ZNF101	0.526044	2.42153e-14	0.394644	1.28245e-06
ZNF366	0.529193	1.59074e-14	0.264224	0.00154543
ZNF385D	0.58189	7.01982e-18	0.366257	7.94891e-06
ZNF683	0.57254	3.06095e-17	0.421375	1.95693e-07
ZNF80	0.633906	7.62062e-22	0.389794	1.77302e-06
ZNF804A	0.658947	4.90571e-24	0.3117	0.000168249
ZNF831	0.685283	1.40785e-26	0.560983	4.65438e-13
