# Supplementary material for: Characterization of Estrogen Receptors in Pancreatic Adenocarcinoma with Tertiary Lymphoid Structures
Source: Cancers (Basel). 2023 Jan 29;15(3):828. doi: 10.3390/cancers15030828 (PMC9913785; doi:10.3390/cancers15030828)
Supplement: Supplementary file 1 [file cancers-15-00828-s001.zip › Table S3.xlsx]

## Sheet: Sheet1
Table S3. Gene Functional Classification (enrichment score > 1.0)
Gene Group 1	Enrichment Score: 35.78
OFFICIAL_GENE_SYMBOL	Gene Name
RTP5	receptor transporter protein 5 (putative)(RTP5)
MYCT1	MYC target 1(MYCT1)
TMEM140	transmembrane protein 140(TMEM140)
TMEM71	transmembrane protein 71(TMEM71)
SLC7A4	solute carrier family 7 member 4(SLC7A4)
TMEM141	transmembrane protein 141(TMEM141)
PTCRA	pre T cell antigen receptor alpha(PTCRA)
NFAM1	NFAT activating protein with ITAM motif 1(NFAM1)
MCEMP1	mast cell expressed membrane protein 1(MCEMP1)
TMC4	transmembrane channel like 4(TMC4)
TIMD4	T cell immunoglobulin and mucin domain containing 4(TIMD4)
CYYR1	cysteine and tyrosine rich 1(CYYR1)
C19orf38	chromosome 19 open reading frame 38(C19orf38)
PILRA	paired immunoglobin like type 2 receptor alpha(PILRA)
TRAF3IP3	TRAF3 interacting protein 3(TRAF3IP3)
GAB3	GRB2 associated binding protein 3(GAB3)
TVP23A	trans-golgi network vesicle protein 23 homolog A(TVP23A)
MANBAL	mannosidase beta like(MANBAL)
TREML2	triggering receptor expressed on myeloid cells like 2(TREML2)
SLFN12L	schlafen family member 12 like(SLFN12L)
TSPAN33	tetraspanin 33(TSPAN33)
GAPT	GRB2 binding adaptor protein, transmembrane(GAPT)
FXYD7	FXYD domain containing ion transport regulator 7(FXYD7)
MS4A7	membrane spanning 4-domains A7(MS4A7)
GYPC	glycophorin C (Gerbich blood group)(GYPC)
C10orf105	chromosome 10 open reading frame 105(C10orf105)
CLDN12	claudin 12(CLDN12)
MS4A14	membrane spanning 4-domains A14(MS4A14)
CD300C	CD300c molecule(CD300C)
HCST	hematopoietic cell signal transducer(HCST)
CEACAM3	CEA cell adhesion molecule 3(CEACAM3)
MS4A4A	membrane spanning 4-domains A4A(MS4A4A)
C16orf54	chromosome 16 open reading frame 54(C16orf54)
CD300E	CD300e molecule(CD300E)
EVI2B	ecotropic viral integration site 2B(EVI2B)
EVI2A	ecotropic viral integration site 2A(EVI2A)
TMEM170B	transmembrane protein 170B(TMEM170B)
GPR155	G protein-coupled receptor 155(GPR155)
SUSD3	sushi domain containing 3(SUSD3)
RELT	RELT TNF receptor(RELT)
XKR4	XK related 4(XKR4)
EMCN	endomucin(EMCN)
CEACAM21	CEA cell adhesion molecule 21(CEACAM21)
TMEM156	transmembrane protein 156(TMEM156)
TMEM238	transmembrane protein 238(TMEM238)
LRRC25	leucine rich repeat containing 25(LRRC25)
CD53	CD53 molecule(CD53)
MS4A6A	membrane spanning 4-domains A6A(MS4A6A)
TREML1	triggering receptor expressed on myeloid cells like 1(TREML1)
SMIM22	small integral membrane protein 22(SMIM22)
IGFLR1	IGF like family receptor 1(IGFLR1)
LAIR1	leukocyte associated immunoglobulin like receptor 1(LAIR1)
ITPRIPL1	ITPRIP like 1(ITPRIPL1)
TMEM52B	transmembrane protein 52B(TMEM52B)
CLEC12A	C-type lectin domain family 12 member A(CLEC12A)
SHISA3	shisa family member 3(SHISA3)
C1orf162	chromosome 1 open reading frame 162(C1orf162)
CD37	CD37 molecule(CD37)
Gene Group 2	Enrichment Score: 33.52
OFFICIAL_GENE_SYMBOL	Gene Name
FCRL6	Fc receptor like 6(FCRL6)
SIGLEC5	sialic acid binding Ig like lectin 5(SIGLEC5)
KIR3DL1	killer cell immunoglobulin like receptor, three Ig domains and long cytoplasmic tail 1(KIR3DL1)
CADM3	cell adhesion molecule 3(CADM3)
CD33	CD33 molecule(CD33)
FCRL3	Fc receptor like 3(FCRL3)
CD86	CD86 molecule(CD86)
FCRL1	Fc receptor like 1(FCRL1)
CD80	CD80 molecule(CD80)
CD300C	CD300c molecule(CD300C)
CD244	CD244 molecule(CD244)
SIRPB2	signal regulatory protein beta 2(SIRPB2)
CD22	CD22 molecule(CD22)
PDCD1	programmed cell death 1(PDCD1)
CD19	CD19 molecule(CD19)
LILRB2	leukocyte immunoglobulin like receptor B2(LILRB2)
LILRA5	leukocyte immunoglobulin like receptor A5(LILRA5)
LILRB1	leukocyte immunoglobulin like receptor B1(LILRB1)
CD8B	CD8b molecule(CD8B)
CD226	CD226 molecule(CD226)
CD8A	CD8a molecule(CD8A)
PDCD1LG2	programmed cell death 1 ligand 2(PDCD1LG2)
CD7	CD7 molecule(CD7)
SIGLEC14	sialic acid binding Ig like lectin 14(SIGLEC14)
CTLA4	cytotoxic T-lymphocyte associated protein 4(CTLA4)
RELT	RELT TNF receptor(RELT)
CD1E	CD1e molecule(CD1E)
CD1D	CD1d molecule(CD1D)
CD1C	CD1c molecule(CD1C)
CD1B	CD1b molecule(CD1B)
CD200	CD200 molecule(CD200)
SLAMF7	SLAM family member 7(SLAMF7)
FCRL4	Fc receptor like 4(FCRL4)
CD83	CD83 molecule(CD83)
FCRL5	Fc receptor like 5(FCRL5)
LILRA2	leukocyte immunoglobulin like receptor A2(LILRA2)
ICAM3	intercellular adhesion molecule 3(ICAM3)
IGSF6	immunoglobulin superfamily member 6(IGSF6)
LILRB3	leukocyte immunoglobulin like receptor B3(LILRB3)
ICAM2	intercellular adhesion molecule 2(ICAM2)
LILRA1	leukocyte immunoglobulin like receptor A1(LILRA1)
CEACAM4	CEA cell adhesion molecule 4(CEACAM4)
CEACAM3	CEA cell adhesion molecule 3(CEACAM3)
TIGIT	T cell immunoreceptor with Ig and ITIM domains(TIGIT)
CEACAM21	CEA cell adhesion molecule 21(CEACAM21)
SIGLEC1	sialic acid binding Ig like lectin 1(SIGLEC1)
FCGR3B	Fc gamma receptor IIIb(FCGR3B)
FCGR2A	Fc gamma receptor IIa(FCGR2A)
FCGR1A	Fc gamma receptor Ia(FCGR1A)
SLAMF8	SLAM family member 8(SLAMF8)
SIGLEC11	sialic acid binding Ig like lectin 11(SIGLEC11)
SIGLEC7	sialic acid binding Ig like lectin 7(SIGLEC7)
SUSD3	sushi domain containing 3(SUSD3)
FCRL2	Fc receptor like 2(FCRL2)
FCAR	Fc alpha receptor(FCAR)
SIRPD	signal regulatory protein delta(SIRPD)
LILRB5	leukocyte immunoglobulin like receptor B5(LILRB5)
CD96	CD96 molecule(CD96)
CRTAM	cytotoxic and regulatory T cell molecule(CRTAM)
LILRA6	leukocyte immunoglobulin like receptor A6(LILRA6)
CD274	CD274 molecule(CD274)
LAIR2	leukocyte associated immunoglobulin like receptor 2(LAIR2)
LAIR1	leukocyte associated immunoglobulin like receptor 1(LAIR1)
TMEM140	transmembrane protein 140(TMEM140)
LAG3	lymphocyte activating 3(LAG3)
MCEMP1	mast cell expressed membrane protein 1(MCEMP1)
NCR1	natural cytotoxicity triggering receptor 1(NCR1)
MICB	MHC class I polypeptide-related sequence B(MICB)
HEPACAM	hepatic and glial cell adhesion molecule(HEPACAM)
BTN2A2	butyrophilin subfamily 2 member A2(BTN2A2)
BTN3A3	butyrophilin subfamily 3 member A3(BTN3A3)
CD300LB	CD300 molecule like family member b(CD300LB)
IGFLR1	IGF like family receptor 1(IGFLR1)
TIMD4	T cell immunoglobulin and mucin domain containing 4(TIMD4)
C19orf38	chromosome 19 open reading frame 38(C19orf38)
SIGLEC9	sialic acid binding Ig like lectin 9(SIGLEC9)
VSIG4	V-set and immunoglobulin domain containing 4(VSIG4)
CHL1	cell adhesion molecule L1 like(CHL1)
NFAM1	NFAT activating protein with ITAM motif 1(NFAM1)
ICOS	inducible T cell costimulator(ICOS)
LILRA4	leukocyte immunoglobulin like receptor A4(LILRA4)
LY9	lymphocyte antigen 9(LY9)
CD300E	CD300e molecule(CD300E)
CD84	CD84 molecule(CD84)
CD300A	CD300a molecule(CD300A)
SLAMF6	SLAM family member 6(SLAMF6)
BTLA	B and T lymphocyte associated(BTLA)
CD200R1	CD200 receptor 1(CD200R1)
BTN3A1	butyrophilin subfamily 3 member A1(BTN3A1)
PTCRA	pre T cell antigen receptor alpha(PTCRA)
BTN3A2	butyrophilin subfamily 3 member A2(BTN3A2)
CD101	CD101 molecule(CD101)
TREML1	triggering receptor expressed on myeloid cells like 1(TREML1)
CD300LF	CD300 molecule like family member f(CD300LF)
SIRPG	signal regulatory protein gamma(SIRPG)
TREML2	triggering receptor expressed on myeloid cells like 2(TREML2)
EVI2A	ecotropic viral integration site 2A(EVI2A)
SIGLEC10	sialic acid binding Ig like lectin 10(SIGLEC10)
CD79B	CD79b molecule(CD79B)
CD79A	CD79a molecule(CD79A)
CD300LG	CD300 molecule like family member g(CD300LG)
SIRPB1	signal regulatory protein beta 1(SIRPB1)
NCR3	natural cytotoxicity triggering receptor 3(NCR3)
TMIGD2	transmembrane and immunoglobulin domain containing 2(TMIGD2)
CD48	CD48 molecule(CD48)
PILRA	paired immunoglobin like type 2 receptor alpha(PILRA)
MILR1	mast cell immunoglobulin like receptor 1(MILR1)
Gene Group 3	Enrichment Score: 32.08
OFFICIAL_GENE_SYMBOL	Gene Name
FCER2	Fc epsilon receptor II(FCER2)
CLEC12B	C-type lectin domain family 12 member B(CLEC12B)
CLEC1A	C-type lectin domain family 1 member A(CLEC1A)
CLEC4D	C-type lectin domain family 4 member D(CLEC4D)
CD72	CD72 molecule(CD72)
KLRC4	killer cell lectin like receptor C4(KLRC4)
CD69	CD69 molecule(CD69)
CLEC2D	C-type lectin domain family 2 member D(CLEC2D)
CLEC10A	C-type lectin domain containing 10A(CLEC10A)
CLEC4E	C-type lectin domain family 4 member E(CLEC4E)
CLEC6A	C-type lectin domain containing 6A(CLEC6A)
KLRK1	killer cell lectin like receptor K1(KLRK1)
KLRG1	killer cell lectin like receptor G1(KLRG1)
MCEMP1	mast cell expressed membrane protein 1(MCEMP1)
KLRD1	killer cell lectin like receptor D1(KLRD1)
KLRC4-KLRK1	KLRC4-KLRK1 readthrough(KLRC4-KLRK1)
KLRC1	killer cell lectin like receptor C1(KLRC1)
CLEC4C	C-type lectin domain family 4 member C(CLEC4C)
KLRB1	killer cell lectin like receptor B1(KLRB1)
CLEC2B	C-type lectin domain family 2 member B(CLEC2B)
CLEC17A	C-type lectin domain containing 17A(CLEC17A)
CLEC9A	C-type lectin domain containing 9A(CLEC9A)
ASGR2	asialoglycoprotein receptor 2(ASGR2)
CLEC4G	C-type lectin domain family 4 member G(CLEC4G)
CLEC4A	C-type lectin domain family 4 member A(CLEC4A)
CHODL	chondrolectin(CHODL)
CLEC12A	C-type lectin domain family 12 member A(CLEC12A)
Gene Group 4	Enrichment Score: 26.57
OFFICIAL_GENE_SYMBOL	Gene Name
IL10RA	interleukin 10 receptor subunit alpha(IL10RA)
IL3RA	interleukin 3 receptor subunit alpha(IL3RA)
IL2RB	interleukin 2 receptor subunit beta(IL2RB)
IL9R	interleukin 9 receptor(IL9R)
CSF3R	colony stimulating factor 3 receptor(CSF3R)
CD300C	CD300c molecule(CD300C)
IL21R	interleukin 21 receptor(IL21R)
CSF2RB	colony stimulating factor 2 receptor subunit beta(CSF2RB)
IL27RA	interleukin 27 receptor subunit alpha(IL27RA)
CSF2RA	colony stimulating factor 2 receptor subunit alpha(CSF2RA)
TREML2	triggering receptor expressed on myeloid cells like 2(TREML2)
IL12RB2	interleukin 12 receptor subunit beta 2(IL12RB2)
IL12RB1	interleukin 12 receptor subunit beta 1(IL12RB1)
IL5RA	interleukin 5 receptor subunit alpha(IL5RA)
Gene Group 5	Enrichment Score: 22.07
OFFICIAL_GENE_SYMBOL	Gene Name
CCR5	C-C motif chemokine receptor 5(CCR5)
CCR4	C-C motif chemokine receptor 4(CCR4)
CCR3	C-C motif chemokine receptor 3(CCR3)
APLNR	apelin receptor(APLNR)
P2RY6	pyrimidinergic receptor P2Y6(P2RY6)
CCR1	C-C motif chemokine receptor 1(CCR1)
SLC6A16	solute carrier family 6 member 16(SLC6A16)
GPR18	G protein-coupled receptor 18(GPR18)
GPR174	G protein-coupled receptor 174(GPR174)
GPR15	G protein-coupled receptor 15(GPR15)
S1PR2	sphingosine-1-phosphate receptor 2(S1PR2)
FPR3	formyl peptide receptor 3(FPR3)
GPR171	G protein-coupled receptor 171(GPR171)
FPR2	formyl peptide receptor 2(FPR2)
CXCR3	C-X-C motif chemokine receptor 3(CXCR3)
FPR1	formyl peptide receptor 1(FPR1)
GPR55	G protein-coupled receptor 55(GPR55)
XCR1	X-C motif chemokine receptor 1(XCR1)
CXCR5	C-X-C motif chemokine receptor 5(CXCR5)
P2RY10	P2Y receptor family member 10(P2RY10)
OR2I1P	olfactory receptor family 2 subfamily I member 1 pseudogene(OR2I1P)
CYSLTR1	cysteinyl leukotriene receptor 1(CYSLTR1)
CXCR2	C-X-C motif chemokine receptor 2(CXCR2)
ACKR1	atypical chemokine receptor 1 (Duffy blood group)(ACKR1)
GPR84	G protein-coupled receptor 84(GPR84)
P2RY13	purinergic receptor P2Y13(P2RY13)
SLCO1C1	solute carrier organic anion transporter family member 1C1(SLCO1C1)
C3AR1	complement C3a receptor 1(C3AR1)
P2RY14	purinergic receptor P2Y14(P2RY14)
S1PR4	sphingosine-1-phosphate receptor 4(S1PR4)
HRH2	histamine receptor H2(HRH2)
MAS1L	MAS1 proto-oncogene like, G protein-coupled receptor(MAS1L)
GPR141	G protein-coupled receptor 141(GPR141)
CNR2	cannabinoid receptor 2(CNR2)
PTGER4	prostaglandin E receptor 4(PTGER4)
GPRC5C	G protein-coupled receptor class C group 5 member C(GPRC5C)
PTGDR	prostaglandin D2 receptor(PTGDR)
PTAFR	platelet activating factor receptor(PTAFR)
CXCR6	C-X-C motif chemokine receptor 6(CXCR6)
GPR65	G protein-coupled receptor 65(GPR65)
GPR182	G protein-coupled receptor 182(GPR182)
CYSLTR2	cysteinyl leukotriene receptor 2(CYSLTR2)
P2RY8	P2Y receptor family member 8(P2RY8)
CCR2	C-C motif chemokine receptor 2(CCR2)
SLC46A2	solute carrier family 46 member 2(SLC46A2)
CMKLR1	chemerin chemokine-like receptor 1(CMKLR1)
SLCO2B1	solute carrier organic anion transporter family member 2B1(SLCO2B1)
GPR31	G protein-coupled receptor 31(GPR31)
OR52N4	olfactory receptor family 52 subfamily N member 4(OR52N4)
CCR8	C-C motif chemokine receptor 8(CCR8)
CCR7	C-C motif chemokine receptor 7(CCR7)
CCR6	C-C motif chemokine receptor 6(CCR6)
Gene Group 6	Enrichment Score: 20.10
OFFICIAL_GENE_SYMBOL	Gene Name
CCL23	C-C motif chemokine ligand 23(CCL23)
CCL22	C-C motif chemokine ligand 22(CCL22)
CCL21	C-C motif chemokine ligand 21(CCL21)
CCL19	C-C motif chemokine ligand 19(CCL19)
XCL2	X-C motif chemokine ligand 2(XCL2)
CCL18	C-C motif chemokine ligand 18(CCL18)
CCL17	C-C motif chemokine ligand 17(CCL17)
CCL14	C-C motif chemokine ligand 14(CCL14)
CCL13	C-C motif chemokine ligand 13(CCL13)
CCL11	C-C motif chemokine ligand 11(CCL11)
CCL8	C-C motif chemokine ligand 8(CCL8)
CXCL9	C-X-C motif chemokine ligand 9(CXCL9)
XCL1	X-C motif chemokine ligand 1(XCL1)
CCL4	C-C motif chemokine ligand 4(CCL4)
CXCL11	C-X-C motif chemokine ligand 11(CXCL11)
Gene Group 7	Enrichment Score: 20.05
OFFICIAL_GENE_SYMBOL	Gene Name
TLR8	toll like receptor 8(TLR8)
LINGO3	leucine rich repeat and Ig domain containing 3(LINGO3)
TLR7	toll like receptor 7(TLR7)
CD180	CD180 molecule(CD180)
SLITRK2	SLIT and NTRK like family member 2(SLITRK2)
TLR2	toll like receptor 2(TLR2)
TLR1	toll like receptor 1(TLR1)
TLR6	toll like receptor 6(TLR6)
TLR10	toll like receptor 10(TLR10)
NRROS	negative regulator of reactive oxygen species(NRROS)
LRRC8C	leucine rich repeat containing 8 VRAC subunit C(LRRC8C)
LRRN3	leucine rich repeat neuronal 3(LRRN3)
Gene Group 8	Enrichment Score: 17.64
OFFICIAL_GENE_SYMBOL	Gene Name
HLA-DRB5	major histocompatibility complex, class II, DR beta 5(HLA-DRB5)
HLA-DRB1	major histocompatibility complex, class II, DR beta 1(HLA-DRB1)
HLA-DRA	major histocompatibility complex, class II, DR alpha(HLA-DRA)
HLA-DQB1	major histocompatibility complex, class II, DQ beta 1(HLA-DQB1)
HLA-DQA1	major histocompatibility complex, class II, DQ alpha 1(HLA-DQA1)
HLA-DPB1	major histocompatibility complex, class II, DP beta 1(HLA-DPB1)
HLA-DPA1	major histocompatibility complex, class II, DP alpha 1(HLA-DPA1)
HLA-DOB	major histocompatibility complex, class II, DO beta(HLA-DOB)
HLA-DOA	major histocompatibility complex, class II, DO alpha(HLA-DOA)
HLA-DMB	major histocompatibility complex, class II, DM beta(HLA-DMB)
HLA-DMA	major histocompatibility complex, class II, DM alpha(HLA-DMA)
HLA-B	major histocompatibility complex, class I, B(HLA-B)
Gene Group 9	Enrichment Score: 14.25
OFFICIAL_GENE_SYMBOL	Gene Name
ITGAM	integrin subunit alpha M(ITGAM)
ITGAL	integrin subunit alpha L(ITGAL)
ITGAE	integrin subunit alpha E(ITGAE)
ITGAD	integrin subunit alpha D(ITGAD)
ITGAX	integrin subunit alpha X(ITGAX)
ITGA4	integrin subunit alpha 4(ITGA4)
Gene Group 10	Enrichment Score: 9.37
OFFICIAL_GENE_SYMBOL	Gene Name
GZMB	granzyme B(GZMB)
GZMA	granzyme A(GZMA)
GZMH	granzyme H(GZMH)
CMA1	chymase 1(CMA1)
GZMM	granzyme M(GZMM)
GZMK	granzyme K(GZMK)
Gene Group 11	Enrichment Score: 9.01
OFFICIAL_GENE_SYMBOL	Gene Name
MATK	megakaryocyte-associated tyrosine kinase(MATK)
ITK	IL2 inducible T cell kinase(ITK)
FGR	FGR proto-oncogene, Src family tyrosine kinase(FGR)
BLK	BLK proto-oncogene, Src family tyrosine kinase(BLK)
TXK	TXK tyrosine kinase(TXK)
Gene Group 12	Enrichment Score: 6.92
OFFICIAL_GENE_SYMBOL	Gene Name
RAB25	RAB25, member RAS oncogene family(RAB25)
RAB39A	RAB39A, member RAS oncogene family(RAB39A)
RAB39B	RAB39B, member RAS oncogene family(RAB39B)
RAB33A	RAB33A, member RAS oncogene family(RAB33A)
RAB37	RAB37, member RAS oncogene family(RAB37)
Gene Group 13	Enrichment Score: 6.29
OFFICIAL_GENE_SYMBOL	Gene Name
APOBEC3H	apolipoprotein B mRNA editing enzyme catalytic subunit 3H(APOBEC3H)
APOBEC3D	apolipoprotein B mRNA editing enzyme catalytic subunit 3D(APOBEC3D)
APOBEC3A	apolipoprotein B mRNA editing enzyme catalytic subunit 3A(APOBEC3A)
APOBEC3C	apolipoprotein B mRNA editing enzyme catalytic subunit 3C(APOBEC3C)
APOBEC3G	apolipoprotein B mRNA editing enzyme catalytic subunit 3G(APOBEC3G)
Gene Group 14	Enrichment Score: 5.81
OFFICIAL_GENE_SYMBOL	Gene Name
ADCY4	recombinant Adenylate Cyclase 4(ADCY4)
CHRNA6	cholinergic Receptor Nicotinic Alpha 6 Subunit(CHRNA6)
FYN	tyrosine-protein kinase Fyn(FYN)
GNG2	G protein subunit gamma 2(GNG2)
GNG8	G protein subunit gamma 8(GNG8)
GNGT2	G Protein Subunit Gamma Transducin 2(GNGT2)
ITPR2	inositol 1,4,5-triphosphate receptor, type 2(ITPR2)
PIK3CD	phosphatidylinositol-4,5-bisphosphate 3-kinase catalytic subunit delta(PIK3CD)
PIK3CG	phosphatidylinositol-4,5-bisphosphate 3-kinase catalytic subunit gamma(PIK3CG)
PIK3R5	phosphoinositide- 3-kinase, regulatory subunit 5(PIK3R5)
PIK3R6	phosphoinositide- 3-kinase, regulatory subunit 6(PIK3R6)
PLCB2	phospholipase C Beta 2(PLCB2)
PRKCB	protein Kinase C Beta(PRKCB)
Gene Group 15	Enrichment Score: 2.84
OFFICIAL_GENE_SYMBOL	Gene Name
ARHGAP4	Rho GTPase activating protein 4(ARHGAP4)
ARHGAP15	Rho GTPase activating protein 15(ARHGAP15)
TAGAP	T cell activation RhoGTPase activating protein(TAGAP)
ARHGAP31	Rho GTPase activating protein 31(ARHGAP31)
ARHGAP25	Rho GTPase activating protein 25(ARHGAP25)
ARHGAP9	Rho GTPase activating protein 9(ARHGAP9)
ARHGAP30	Rho GTPase activating protein 30(ARHGAP30)
Gene Group 16	Enrichment Score: 1.75
OFFICIAL_GENE_SYMBOL	Gene Name
GIMAP2	GTPase, IMAP family member 2(GIMAP2)
GIMAP1	GTPase, IMAP family member 1(GIMAP1)
GIMAP7	GTPase, IMAP family member 7(GIMAP7)
GIMAP4	GTPase, IMAP family member 4(GIMAP4)
GIMAP8	GTPase, IMAP family member 8(GIMAP8)
Gene Group 17	Enrichment Score: 1.68
OFFICIAL_GENE_SYMBOL	Gene Name
ESR1	estrogen receptor-alpha(ESR1)
ESR2	estrogen receptor-beta(ESR2)
NR2F6	nuclear receptor subfamily 2 group F member 6(NR2F6)
